# Supplementary material for: Profiling Transcriptional Regulation and Functional Roles of Schistosoma mansoni c-Jun N-Terminal Kinase
Source: Front Genet. 2019 Oct 18;10:1036. doi: 10.3389/fgene.2019.01036 (PMC6813216; doi:10.3389/fgene.2019.01036)
Supplement: Supplementary file 3 [file Table_2.csv]

	baseMean	log2FoldChange	lfcSE	stat	pvalue	padj
Smp_179300	19337.5052798322	-1.0918277934348	0.0904421123745772	-12.0721173441069	1.48269573761955e-33	1.01772235430206e-29
Smp_053390	4923.87058261747	-1.14793745704093	0.096171920319564	-11.936305870014	7.65480438171033e-33	2.62712886380298e-29
Smp_247020	3167.86889902399	-1.24759427299783	0.107370453140966	-11.6195306669692	3.27932768240989e-31	7.50310173735383e-28
Smp_306600	2162.04810339023	-1.23355947281844	0.112465161828302	-10.9683696956901	5.42415732119036e-28	9.30785396316267e-25
Smp_029820	4002.011983449	-1.33843330666929	0.122941719023241	-10.8867300482131	1.33342339146858e-27	1.83052363180807e-24
Smp_335990	33086.038920927	-1.10553234944528	0.10467760324875	-10.5613074347733	4.50345060344507e-26	5.15194749034116e-23
Smp_036270	16443.0463769668	-0.909126918400639	0.0919945076603646	-9.88240430349443	4.96276427631308e-23	4.86634485608757e-20
Smp_007300	6553.83714173278	-0.943828403050756	0.102152000147326	-9.23945103071444	2.47765121646158e-20	1.88962199442137e-17
Smp_098890	5838.67191303452	-0.931066434643061	0.100685813968961	-9.24724544542177	2.30352362164195e-20	1.88962199442137e-17
Smp_202770	1423.3135210814	-1.35654828589947	0.149758051610986	-9.05826612530498	1.3254055424807e-19	9.09758364358753e-17
Smp_027610	9021.68448164369	-0.891547643371851	0.102267503722962	-8.71779999428768	2.8365945890121e-18	1.77003502354355e-15
Smp_097800	31918.9768391831	-0.737068721860435	0.0846436077341948	-8.70790768010554	3.09535248804874e-18	1.77054162316388e-15
Smp_174950	7005.20753017868	-0.898633569516159	0.103858910490212	-8.65244556557183	5.04074020895375e-18	2.66151083032758e-15
Smp_302290	3668.6439502246	-1.23651747627601	0.145841697798529	-8.47849068504524	2.28134006761025e-17	1.11850844457691e-14
Smp_302320	4098.56912265746	-0.843579303002851	0.101384919533792	-8.32055996968745	8.75487022120547e-17	4.00622861322363e-14
Smp_038680	1302.65587624793	-1.27456438736049	0.154645307346123	-8.24185621428391	1.69559261204494e-16	7.27409230567278e-14
Smp_337330	7494.89698045908	-0.928521507589212	0.114873865990162	-8.0829656039323	6.32104563257044e-16	2.55221513070373e-13
Smp_346410	1756.6528368271	1.08394795587719	0.135251331972299	8.01432370439942	1.10744684139056e-15	4.22306395516933e-13
Smp_071050	9844.9898533699	0.705094494796376	0.0940115335142544	7.50008502615764	6.37764504702816e-14	2.30400818962112e-11
Smp_000240	16473.0101534227	-0.673833638713689	0.0939138547505202	-7.17501843049369	7.22974457246555e-13	2.33204943905238e-10
Smp_041980	3157.04497389304	-0.798412688274697	0.111347456429158	-7.17046184869672	7.47451743286018e-13	2.33204943905238e-10
Smp_180000	4519.81173538106	-0.89235376687283	0.124446897251886	-7.17055858023256	7.46923761976393e-13	2.33204943905238e-10
Smp_099150	5581.28160723425	-0.663161336848485	0.0934021761481581	-7.10006301990816	1.24700013370328e-12	3.56642038239139e-10
Smp_041650	3383.7791434965	-0.902141326231342	0.127052064056849	-7.10056411069152	1.24248680060166e-12	3.56642038239139e-10
Smp_071640	8454.79330676524	-0.637570913342997	0.0901817226890303	-7.06984624302981	1.55105459602848e-12	4.25857549885581e-10
Smp_044280	2634.58160667905	-0.807426110833633	0.114563128817418	-7.04787062965473	1.81676425247336e-12	4.61861845517671e-10
Smp_322560	7301.19818814845	-0.847707509191585	0.120195735192984	-7.0527253552759	1.75446936946901e-12	4.61861845517671e-10
Smp_093440	10266.862238505	-0.63136011518816	0.09034795876258	-6.98809495903802	2.78643778649122e-12	6.83075320231275e-10
Smp_035310	15051.1238782207	-0.625737882752318	0.089643080305257	-6.98032553791687	2.94496863383167e-12	6.97043610435192e-10
Smp_266750	3220.71614650322	0.703915426975405	0.101546768796076	6.93193328867995	4.15127729284584e-12	9.49812244603128e-10
Smp_030730	126805.943773544	-0.585313564077654	0.0852199857720148	-6.86826639050982	6.49867842590901e-12	1.43893318436901e-09
Smp_047200	23200.4294391676	-0.597847885664168	0.087490469330292	-6.83329156010337	8.29880461361171e-12	1.78009358961971e-09
Smp_322820	10672.5120852891	-0.750662312038707	0.110868651207778	-6.77073549521136	1.28129338412226e-11	2.61127565201117e-09
Smp_051260	12901.7559627182	-0.617191308339135	0.0911741440462032	-6.76936772805203	1.29346404674213e-11	2.61127565201117e-09
Smp_043650	2929.08353779433	1.029192634689	0.153928375333123	6.6861787663365	2.29073177961353e-11	4.49245226721921e-09
Smp_059790	2471.06494192751	-0.779742370200947	0.117598906919636	-6.63052396170488	3.34497366241097e-11	6.37774978299691e-09
Smp_000740	9941.43819018132	-0.581683334203518	0.0886117582451189	-6.5644034801167	5.22415696950105e-11	9.43647722069875e-09
Smp_183710	4634.83597166518	-0.865335236295963	0.131782332313254	-6.56639794657008	5.15469461401187e-11	9.43647722069875e-09
Smp_212920	3350.15928565312	-0.665357950280175	0.101593820485179	-6.54919705846913	5.78472585981177e-11	1.01811175132687e-08
Smp_343740	8494.83265973753	-0.687935234199824	0.106387057523252	-6.46634327723057	1.00402854144588e-10	1.72291297712113e-08
Smp_032260	8980.73604330862	-0.68118904731897	0.105426648154318	-6.46126059439813	1.03834328075843e-10	1.73833860466485e-08
Smp_071140	7174.94964231595	-0.595918277921743	0.0927507095929346	-6.4249457555324	1.31916549657518e-10	2.15589332583143e-08
Smp_053130	12547.7057244593	-0.571897193563144	0.0893657377178194	-6.39951292484109	1.55873386323045e-10	2.48817424121252e-08
Smp_342420	2965.25014028249	0.830958750176508	0.130357946135487	6.37443880339179	1.83634121756449e-10	2.8646922994006e-08
Smp_038560	44184.4139754246	-0.679142608795275	0.106652162105486	-6.36782785635007	1.91723917996817e-10	2.92442882917811e-08
Smp_033330	1627.5966668397	0.811738948190914	0.128908437036874	6.29701955007582	3.03423024826892e-10	4.52759922263433e-08
Smp_074560	10152.2905941147	0.571553661674407	0.0913044137564399	6.25986891717043	3.85301203829051e-10	5.6270371554949e-08
Smp_012750	12727.0345572852	-0.578822248552663	0.0929262701313235	-6.22883332920465	4.69921383623803e-10	6.71987578582038e-08
Smp_004600	8711.44206638447	-0.562497469307514	0.090774440590441	-6.19665035277285	5.76774323808755e-10	8.07954889514958e-08
Smp_340860	954.929197441683	1.05604031232997	0.170952610084602	6.17738630493768	6.51714750982021e-10	8.77131382498155e-08
Smp_063300	6587.99432098349	-0.679494704493291	0.10996381891152	-6.17925706127057	6.44039559054724e-10	8.77131382498155e-08
Smp_038100	5888.85664080772	-0.597222150642963	0.0967629236131944	-6.17201432472558	6.74253899519415e-10	8.90015147365628e-08
Smp_090120	134241.019706084	-0.564473572590501	0.0931055454607022	-6.06272773332017	1.33832112614981e-09	1.73325211507402e-07
Smp_073880	10754.6587338495	-0.64679770084668	0.107784819303699	-6.00082372476071	1.96319027594814e-09	2.49543297298297e-07
Smp_009310	57445.8062156275	-0.519146716552026	0.0872034607299939	-5.95328112217298	2.62819272788152e-09	3.27998452439614e-07
Smp_044750	11634.2851795728	0.625691348211489	0.105532364958374	5.92890482894309	3.04961765176894e-09	3.73795992173964e-07
Smp_150030	2168.69121134417	0.740352571807591	0.125086289683695	5.91873476845236	3.24427660205755e-09	3.90679203447772e-07
Smp_113620	2905.26711401229	-0.722097832694797	0.122229595787331	-5.90771676895002	3.46881731558345e-09	4.04372178609835e-07
Smp_013470	21628.8284373908	-0.517556613003564	0.0876117978590213	-5.9073849144881	3.47580981031181e-09	4.04372178609835e-07
Smp_000820	8128.92628146951	0.570968566813211	0.096783869493032	5.89941867176863	3.64784526327794e-09	4.17313498118996e-07
Smp_053830	5991.65738139746	-0.793754636331454	0.135646561442975	-5.85163846313306	4.86753807457586e-09	5.47717726948995e-07
Smp_041460	12494.8071486416	0.512226800002966	0.0881620810075456	5.81005795404405	6.24512199383985e-09	6.91395441382528e-07
Smp_042140	14529.7654501611	0.546731878051708	0.0942764259715854	5.79924273133234	6.66150506088611e-09	7.25786837109877e-07
Smp_156670	13176.726127421	-0.516747635703008	0.0897303609227486	-5.75889398403167	8.46668546558571e-09	9.08052016184068e-07
Smp_062890	2942.38502645168	-0.620906775834013	0.107959833024945	-5.75127580727686	8.85724802100348e-09	9.35325391017967e-07
Smp_056970	78198.6648020652	-0.53578474315633	0.093284959283495	-5.74352765195587	9.27242134479809e-09	9.64331819859002e-07
Smp_179180	11704.0239465218	-0.613226281912152	0.10885542970849	-5.63340095716259	1.76690009207774e-08	1.8101495868689e-06
Smp_337760	2115.50829409792	-0.628308744801142	0.111913701181705	-5.61422540910348	1.9744469520565e-08	1.9930299821935e-06
Smp_038960	28200.156758105	-0.483249252027348	0.0866264377928469	-5.57854235196603	2.42542426712395e-08	2.4127698796433e-06
Smp_307240	10259.0736950416	0.556629888033397	0.100962095321336	5.5132561013298	3.52255072378235e-08	3.45411259543458e-06
Smp_341300	3359.06233497061	-0.57796581165965	0.105104131403468	-5.49898280821129	3.8198837146526e-08	3.68456901575461e-06
Smp_035800	4021.35140378087	-0.616171764143909	0.112094107970488	-5.49691482719263	3.86493253400833e-08	3.68456901575461e-06
Smp_173920	1160.64762189357	-0.800929220834458	0.146138201411552	-5.48062870008162	4.23817086499848e-08	3.98504175580131e-06
Smp_082240	11113.9854249963	-0.704161036841417	0.128573882059778	-5.47670355410152	4.33322250232395e-08	4.01935665620967e-06
Smp_149480	2359.35422247106	0.621248816497659	0.113585196711548	5.46945230966439	4.51428366727005e-08	4.13147241228555e-06
Smp_203280	1208.33401024026	-0.742915818545392	0.136295337384085	-5.45077940892307	5.01495439982043e-08	4.52929565794308e-06
Smp_029670	3081.91099981883	0.624975666804235	0.114976604573115	5.43567684160309	5.45888133543324e-08	4.80712121997805e-06
Smp_032510	8704.14550219195	-0.520532831389787	0.095764445077989	-5.43555419723754	5.46263774997505e-08	4.80712121997805e-06
Smp_164410	4403.4963063313	-0.537852844531655	0.0990038069359241	-5.4326481089738	5.55238341243152e-08	4.82424806872531e-06
Smp_024120	5309.94693259107	-0.511712464351782	0.0944385267503063	-5.41847148573951	6.01107236028362e-08	5.15750008512335e-06
Smp_073270	9416.88861952653	0.510988740800804	0.0943664232475512	5.41494234088251	6.13084590084321e-08	5.19532423004788e-06
Smp_197370	2230.60144329268	-0.651451186887493	0.120360414235251	-5.41250369589288	6.21495716527116e-08	5.20237390029527e-06
Smp_138210	3712.32177389071	0.601705991103019	0.111687922601631	5.38738636270627	7.1489646844515e-08	5.91210766193676e-06
Smp_247460	1270.59339264261	-0.691549082943324	0.128666773791539	-5.37472933038445	7.66978088099616e-08	6.26730666275687e-06
Smp_170340	3974.34719835386	-0.564107575168136	0.105042710138423	-5.3702686690468	7.86194249892934e-08	6.34874980148835e-06
Smp_343320	5649.04090152965	-0.520491131984555	0.0973171514829601	-5.34840081170781	8.87347836906376e-08	7.08227389828531e-06
Smp_003660	20460.2608730065	-0.451550758708004	0.0850488774234586	-5.30930886318148	1.10041716635644e-07	8.63919164130886e-06
Smp_063260	3609.87562420497	-0.572087183064931	0.107775762008296	-5.30812468782077	1.10758867196267e-07	8.63919164130886e-06
Smp_130580	4366.82875566797	0.539895182057608	0.10187432566824	5.29961968843663	1.16044144220467e-07	8.9497416396549e-06
Smp_146190	8186.33984949218	-0.56862237991987	0.107695021470471	-5.27993190544819	1.29231905491836e-07	9.85608665884405e-06
Smp_332100	3238.53302213087	-0.650438045531395	0.123424134635134	-5.26994211832408	1.36466785598162e-07	1.02934946851185e-05
Smp_325920	8451.05222667302	-0.563167958599101	0.107096893907883	-5.25849012095065	1.45242986796464e-07	1.07374343010756e-05
Smp_063420	17076.3456323786	-0.449190192515987	0.0854587661528424	-5.25622136543153	1.47045283260651e-07	1.07374343010756e-05
Smp_344580	32280.4993497241	-0.443555009423789	0.0843865797543552	-5.25622688720118	1.47040870627618e-07	1.07374343010756e-05
Smp_079220	6755.09097409076	-0.489815661789488	0.0932430773904814	-5.2531048470038	1.49556341528936e-07	1.08058392447854e-05
Smp_347700	3437.93123443805	0.642648964188769	0.122539134838761	5.24443856270387	1.56758928125445e-07	1.12082633609693e-05
Smp_076740	3173.69460876832	-0.639548152829635	0.122065529407202	-5.2393837632584	1.61113687041367e-07	1.1400869565484e-05
Smp_047680	274.258295185998	-1.53050329256818	0.292453515128838	-5.23332158238525	1.66490708657665e-07	1.16611451451654e-05
Smp_094020	5062.42537008614	-0.570257886567593	0.10931364136194	-5.21671293228131	1.82126184974106e-07	1.23139562278483e-05
Smp_327480	39210.4460882411	-0.485186276621711	0.092925648974793	-5.22123097309035	1.7773769213994e-07	1.23139562278483e-05
Smp_026770	3265.86138086695	-0.534003729404553	0.102381176686691	-5.21583895288409	1.82987111777467e-07	1.23139562278483e-05
Smp_121660	1478.8681148357	0.876376110198731	0.167950938204095	5.21804831559652	1.80818302700352e-07	1.23139562278483e-05
Smp_053940	12789.352975068	-0.552591072547132	0.106102292300884	-5.20809739887708	1.9078677730463e-07	1.27141790234853e-05
Smp_040130	16475.7729408365	-0.496274700793489	0.0954651322093801	-5.19849173523406	2.0091205619946e-07	1.31339081309818e-05
Smp_245310	2045.92386673214	0.651447150750741	0.125285195683441	5.1997137187442	1.99595707708619e-07	1.31339081309818e-05
Smp_340960	32105.3076412086	-0.504905414639046	0.0971969519519478	-5.19466304754764	2.05090959734245e-07	1.32806070529798e-05
Smp_337050	1296.5706545192	-0.708726450770231	0.136560514437977	-5.18983436527782	2.10481225650341e-07	1.34099267497752e-05
Smp_005260	3275.01382870883	-0.611334904896376	0.1178049973751	-5.189380064666	2.10995350958002e-07	1.34099267497752e-05
Smp_038950	9454.05360212615	-0.45491280175801	0.0879515066085556	-5.17231391819908	2.31212713483463e-07	1.45600372967935e-05
Smp_097380	1038.10832323975	-0.837599305564266	0.162169998841808	-5.16494611547306	2.40508198183948e-07	1.50077115666784e-05
Smp_153790	16063.7341471755	-0.499459907715572	0.0968318144594959	-5.15801454825049	2.49582231621469e-07	1.54336255662141e-05
Smp_083720	4017.24712813437	-0.519483497852736	0.100804809701316	-5.15336023540904	2.55859785132902e-07	1.56805496888593e-05
Smp_311630	1024.9704947628	-0.917020671974326	0.178484548220685	-5.13781546422992	2.77950621178942e-07	1.68679660798111e-05
Smp_076530	7574.98944322644	-0.465948419900169	0.0907161474407419	-5.13633386167043	2.80149786290569e-07	1.68679660798111e-05
Smp_094480	5041.11044684047	-0.541571088146969	0.105645691372252	-5.12629602885267	2.95497864196735e-07	1.76373681725773e-05
Smp_176200	5065.61296519524	-0.645457440816695	0.126058581460908	-5.12029751038294	3.05054011850409e-07	1.80507822184587e-05
Smp_048940	4540.37900580272	0.49417160982232	0.0965818885824122	5.11660744136981	3.11080116389779e-07	1.82500334948671e-05
Smp_111340	919.110791094097	-0.84831038644757	0.166350060296394	-5.09954961805299	3.40462614878698e-07	1.980453719091e-05
Smp_023010	567.218577915274	-0.989310199032485	0.194291594032843	-5.0918836914028	3.54523567288533e-07	2.04491576963738e-05
Smp_153640	3186.73891970037	0.62502058023888	0.12288763130129	5.08611463676505	3.65473197798611e-07	2.09050669140805e-05
Smp_266940	2221.51268074	0.563615329780094	0.111129172921366	5.07171352907396	3.94249564643077e-07	2.23647025761164e-05
Smp_162640	614.784640915352	-0.834324461045264	0.164941009698553	-5.05832032051992	4.22965522634236e-07	2.37970110439459e-05
Smp_212870	1119.44260443819	0.667525477190845	0.132101250161031	5.05313520028868	4.34616011646016e-07	2.41803526533561e-05
Smp_213900	1421.80354896846	-0.666649517939894	0.131953172396158	-5.05216741541036	4.36824552595594e-07	2.41803526533561e-05
Smp_146490	3562.35681919355	0.534437791828653	0.105989425573198	5.04236898104107	4.59803571874592e-07	2.52487337387776e-05
Smp_063650	4776.96402639841	-0.486484986971575	0.0968208935475122	-5.0245868339652	5.04517492116501e-07	2.74841909991084e-05
Smp_072330	1324862.21248724	-0.608194159481795	0.12116605896776	-5.01950929710131	5.18036384085827e-07	2.79984389005128e-05
Smp_201700	1678.44832057455	0.703887478963901	0.140451655118996	5.01159974489116	5.3979391103873e-07	2.89464484794519e-05
Smp_176020	10341.0334951302	0.487007014086641	0.0973133308738426	5.00452517361675	5.59998938730261e-07	2.91199448139736e-05
Smp_085840	27144.6433383639	0.482155827877209	0.0963228281130385	5.0056236649466	5.5681450919435e-07	2.91199448139736e-05
Smp_210430	17415.187029371	-0.439250799434726	0.0877222900830447	-5.00728833023964	5.52022042559348e-07	2.91199448139736e-05
Smp_135560	1301.34730628243	-0.702195312321152	0.140298196486947	-5.00502023478601	5.58561632640161e-07	2.91199448139736e-05
Smp_344880	737.048646181408	-0.873557328439133	0.174847206174903	-4.99611831123739	5.84957813152739e-07	3.01891009735368e-05
Smp_105320	2453.46779714732	-0.705139445051454	0.141747702820964	-4.97460933065059	6.53793568327995e-07	3.34898436791295e-05
Smp_089180	16947.7708482793	-0.462486716078877	0.093022474830092	-4.97177393875642	6.63430375035604e-07	3.37317488462547e-05
Smp_198420	4553.63192329813	-0.485017587970131	0.0978162682591318	-4.95845524064808	7.10559043690945e-07	3.58623329109901e-05
Smp_307020	12370.9445671864	-0.693754669116804	0.140119628925835	-4.95115976566002	7.37725066351542e-07	3.69616412805619e-05
Smp_053030	2430.01803743983	-0.534301484045326	0.108149349134988	-4.94040406455362	7.79608436801764e-07	3.87770457261399e-05
Smp_081900	5140.41636637103	0.473694765799115	0.0962476165047725	4.92162593736153	8.58281435381938e-07	4.20803126604402e-05
Smp_172280	7173.42390548501	-0.494637148672749	0.100484314455806	-4.92253095770779	8.54320445268448e-07	4.20803126604402e-05
Smp_321760	293.767923187313	1.19685763013208	0.243543445195081	4.91434959037138	8.90776800971522e-07	4.33637727792094e-05
Smp_064590	11313.6114450939	-0.459014879149848	0.0938501775841934	-4.8909324517587	1.00359403959309e-06	4.85117569561056e-05
Smp_089570	4105.22563809577	-0.641729914107272	0.131689558441427	-4.87305084550573	1.09887926528789e-06	5.27462047338187e-05
Smp_066890	6157.97728863951	-0.57000846443652	0.117118113004898	-4.8669539647781	1.1333141437985e-06	5.40213075210617e-05
Smp_074780	4058.67321724569	-0.577910263803759	0.118842862451297	-4.86281003237021	1.15730906491182e-06	5.47846167003774e-05
Smp_202260	1715.92708151761	0.653751229296572	0.134977450316502	4.84341071611312	1.27629085784907e-06	6.00031537553154e-05
Smp_153750	1689.70068301967	-0.570431881599069	0.11788205611374	-4.83900519217854	1.30490638035859e-06	6.09311387400095e-05
Smp_019690	7062.2231342814	-0.488511911699365	0.101149879355776	-4.8295847193363	1.36818093996231e-06	6.34540133236573e-05
Smp_340900	15884.2640108504	-0.472061071966007	0.0978913000359973	-4.82229852696222	1.41913341501536e-06	6.53753809440632e-05
Smp_267000	10743.5805948641	-0.477896078942404	0.0992581445562745	-4.81467874579764	1.47436882514507e-06	6.74671174386386e-05
Smp_132090	14221.5947824697	-0.451356525520926	0.0946545564371646	-4.76846062683262	1.85638944051419e-06	8.4385808739665e-05
Smp_104660	1922.87437843446	-0.7422875548825	0.1557321144703	-4.76643855641004	1.87510877746181e-06	8.46759647927493e-05
Smp_133470	2305.0230228107	0.515926309346754	0.108332354021779	4.76243975316027	1.91266310286862e-06	8.57626147958953e-05
Smp_147420	2723.74652713978	0.503375572451502	0.105723840115716	4.76123050298354	1.92416122939509e-06	8.57626147958953e-05
Smp_045010	4637.23885958702	0.535492833804697	0.112717123545087	4.75076738088068	2.02646144163011e-06	8.97395570022522e-05
Smp_078040	1953.61373071256	-0.542988577519604	0.114570605976654	-4.73933582606909	2.14419881468165e-06	9.43447478459925e-05
Smp_143470	21836.5702593308	-0.42626051343795	0.0900203071612735	-4.73515950877944	2.18882884166772e-06	9.56950392943134e-05
Smp_011720	1294.07328402682	-0.718402669959153	0.15199570907355	-4.72646678210846	2.28460144565022e-06	9.92500273603994e-05
Smp_067810	16422.8697790455	-0.418462067627818	0.0886905018999623	-4.71822865654564	2.37907011935781e-06	0.000102704008171522
Smp_008545	51209.3330568685	-0.404192303047902	0.0858536906435053	-4.70791995100421	2.50257333239535e-06	0.00010736039595976
Smp_017360	9148.61312898619	-0.41864733286073	0.0889616533711899	-4.7059302182024	2.52710957165927e-06	0.000107739627949498
Smp_341240	1655.54159683396	-0.560908266712002	0.119299471688509	-4.70168273818122	2.58026197195286e-06	0.000109326655404225
Smp_034840	40557.8919311963	-0.411179554380658	0.0878323196030314	-4.68141518109772	2.84901272864474e-06	0.000119973149505629
Smp_084900	2139.36151908066	-0.518172913605276	0.11076064785087	-4.67831241203061	2.89245617343584e-06	0.000120348906386142
Smp_092750	4900.76065713082	-0.513127746255429	0.109698939133991	-4.67759989573531	2.90252183978745e-06	0.000120348906386142
Smp_244480	394.828101172508	1.06662999546296	0.228056911136644	4.6770342987934	2.91053590619166e-06	0.000120348906386142
Smp_045950	7944.2768933863	-0.432221216929443	0.0925045541002104	-4.67243176439959	2.97654419087187e-06	0.000122341313330207
Smp_010940	58725.8171797829	-0.398796076661301	0.0854030455822604	-4.66957675739069	3.0182091376801e-06	0.00012331540191093
Smp_340910	3695.14446054708	-0.464394088739053	0.0995317671355606	-4.66578763849893	3.074370925855e-06	0.000124866757603957
Smp_066990	8811.93099160879	-0.621972557911762	0.133379124265298	-4.66319269479254	3.11340970913948e-06	0.000125708495550197
Smp_091230	1147.29355899754	-0.626941958826906	0.134623610364988	-4.6569985541701	3.20852697357772e-06	0.00012804261131766
Smp_010820	4601.29793201154	0.494329523243953	0.106137094047726	4.6574623855979	3.20130890453839e-06	0.00012804261131766
Smp_337250	3785.96067476322	0.464742333905113	0.0999371143620739	4.65034773989314	3.31375815854988e-06	0.00013147766474154
Smp_092880	11947.0539013164	-0.417028450297808	0.0898210837065399	-4.64287930059169	3.435870872716e-06	0.000135539182013348
Smp_032320	17525.6868464745	-0.406199755417197	0.0877082783521392	-4.63125902194031	3.63448841602015e-06	0.000142555019928928
Smp_316110	3746.38619204219	-0.480495032044528	0.10387401113654	-4.62574831555247	3.73248324945393e-06	0.000145566846728703
Smp_337600	3350.90917248587	-0.581801768964876	0.125981177087058	-4.61816425610018	3.87149752854027e-06	0.000150135361784748
Smp_179320	1281.93819600802	-0.602336857552739	0.130461491732201	-4.61697049110213	3.89382612844438e-06	0.000150152935649675
Smp_016050	7554.79281542202	-0.446150678088011	0.0967736499923462	-4.61024956817581	4.02185862575895e-06	0.000154223673783293
Smp_058170	12350.4147897323	-0.398835334657858	0.0865502281318045	-4.6081373009264	4.06292348734965e-06	0.000154932815650933
Smp_064150	2223.95433242765	-0.563724790081033	0.122461080898514	-4.60329752068908	4.15853486369252e-06	0.000157702670189975
Smp_024880	5991.79682080445	-0.492012276135824	0.107057553799367	-4.59577356921388	4.31146704969074e-06	0.000162603900159765
Smp_000880	2701.85577861927	-0.581584930420354	0.126632138867363	-4.59271189464405	4.37522895586043e-06	0.000164106948377191
Smp_004990	12693.8230659938	-0.422997076822321	0.0921274577356193	-4.59143329490549	4.40212342724206e-06	0.000164218343503204
Smp_310170	1237.13272657461	0.626841282598359	0.136590456634783	4.58920262836819	4.44942361706215e-06	0.000165085641662241
Smp_022330	8254.4038503808	-0.451214365483052	0.0984643807746326	-4.5825136149061	4.59419786083367e-06	0.000169540721057862
Smp_160870	2643.84112157039	-0.535923294830573	0.117118272366391	-4.57591530341227	4.74142354576388e-06	0.000174038134856274
Smp_042090	12774.5825050928	-0.504325445742002	0.110419668010806	-4.56735158534117	4.9392516093529e-06	0.000180335228971267
Smp_033760	6730.97787135056	-0.448696905857053	0.0984437544455752	-4.5579011932658	5.16673321841389e-06	0.000186655035848384
Smp_023360	5563.73737304433	-0.431641724474216	0.094682994971953	-4.55880936806105	5.1444440678222e-06	0.000186655035848384
Smp_246820	3464.66471615976	0.580865615130471	0.127522400005162	4.55500849346436	5.23834617236809e-06	0.000188251351450966
Smp_015530	25687.4818435023	-0.388394193313901	0.0853285111520214	-4.55175167209865	5.32011078289723e-06	0.000189208499553402
Smp_199050	2651.68052410872	0.514196830059144	0.11295024947959	4.552418719111	5.30326525854123e-06	0.000189208499553402
Smp_119920	6764.53348154266	-0.557062467072964	0.122614912383773	-4.54318692761783	5.54100747497293e-06	0.000196048841794918
Smp_129090	1499.64995554407	0.740285335194954	0.163116967769853	4.53837111685062	5.66904271180196e-06	0.000199550303455429
Smp_007260	30369.534309945	-0.396369667511736	0.0874252123281992	-4.53381418192891	5.79279948248238e-06	0.000202866202284485
Smp_051660	2107.24856395748	0.509886446882419	0.112764961157432	4.52167447803721	6.13523589372762e-06	0.000213767813068763
Smp_067060	67162.7624907776	-0.380434444375146	0.0842173174032175	-4.51729473350111	6.26346961907394e-06	0.00021713361346123
Smp_074500	2095.46326723906	-0.55573437291104	0.123581023961021	-4.49692319337252	6.89438791982914e-06	0.000237804415485966
Smp_029500	2121.64405402168	-0.499992606375442	0.111563049733124	-4.48170435974547	7.40492775444711e-06	0.000254137120532625
Smp_317550	431.252721606237	-1.16532042181018	0.260327361451073	-4.47636550885257	7.5924458430952e-06	0.000257992813202997
Smp_031920	10125.3324651613	-0.423523218002534	0.094605291302973	-4.47673922007388	7.57917344078818e-06	0.000257992813202997
Smp_161750	3201.87646073511	-0.485056990284327	0.108597285616972	-4.46656642961729	7.94849886790707e-06	0.000268761065169035
Smp_336700	2021.60226723712	-0.573011082598251	0.128453220950606	-4.46085414096849	8.16336387072598e-06	0.00027333331516421
Smp_304970	2520.70350366679	-0.506243818088229	0.113468957880672	-4.46151817680933	8.13810419127937e-06	0.00027333331516421
Smp_133260	381.522345507854	0.901521876940754	0.202365031058177	4.45492915562857	8.39209016098169e-06	0.00027962770322805
Smp_092380	3822.75171636682	-0.457931957828199	0.103262760178603	-4.434628292292	9.22312832236177e-06	0.00030583358842846
Smp_018240	17922.4704923999	-0.39179249099403	0.0884372875625505	-4.43017308414079	9.41574854245524e-06	0.000310719701901023
Smp_010400	732.767921495226	-0.689982423172588	0.156118947689099	-4.41959437586425	9.88863303345734e-06	0.000324763526993546
Smp_017430	83675.2317838252	-0.458158905369992	0.103812742444787	-4.41332050941303	1.01797118875327e-05	0.000332731154266785
Smp_158700	2176.03007326377	-0.496846985862339	0.113035756278749	-4.3954851298301	1.10525630514097e-05	0.000359548780970977
Smp_092810	3671.59910644012	-0.435417098242108	0.099158080390233	-4.39114085840044	1.12757460661978e-05	0.000365078872633876
Smp_065610	37604.4082302545	-0.398183659769147	0.0908294823580073	-4.38385917691013	1.16595159575632e-05	0.000373976250152868
Smp_163710	8361.74766100981	-0.499235567928792	0.113869352710762	-4.38428388362664	1.16367942369106e-05	0.000373976250152868
Smp_029900	1840.85503639164	-0.528065739074209	0.120737016796554	-4.37368549501283	1.22166345750223e-05	0.000390023161502107
Smp_344360	381.800590187247	0.870743615204801	0.19931749569494	4.36862610664894	1.2503061258446e-05	0.00039731950221284
Smp_082710	4147.70417860163	-0.447408656780161	0.102443135604686	-4.36738541962098	1.25742723418789e-05	0.000397741038500722
Smp_332400	9347.97757503997	-0.384695615451288	0.088179713883141	-4.36263170417066	1.28507176065096e-05	0.000402773176488957
Smp_056360	58494.9375548035	-0.372087090529254	0.0852883505548447	-4.36269535181107	1.28469782645353e-05	0.000402773176488957
Smp_012570	5617.84133096523	-0.422083767272399	0.0968892572052559	-4.3563525972568	1.32247680399517e-05	0.000412612762846492
Smp_900010	1098.46345127966	0.580076206236846	0.133439490617965	4.34711046595341	1.37942755117795e-05	0.000428433968836446
Smp_196790	688.167972524478	-0.689793191020065	0.158966688370823	-4.33923105582332	1.42982130507993e-05	0.000442085290003093
Smp_005880	2100.75625646319	-0.499035064325274	0.115121048017391	-4.33487249221259	1.45844634110657e-05	0.000448913707863476
Smp_031310	9466.70320535788	-0.519475717021342	0.120658853536193	-4.30532614720659	1.66739894982424e-05	0.000510938678196142
Smp_046930	113892.853826473	-0.403048987836917	0.0937212491950985	-4.30050806298895	1.70406970702191e-05	0.000519854865288818
Smp_311970	11357.5980681854	-0.387848199803609	0.0903597739244761	-4.29226615958311	1.76858767350151e-05	0.000537149813757273
Smp_063330	12446.4700990634	0.396256259043474	0.0924790032022646	4.28482407165231	1.82883848778914e-05	0.000553002087232805
Smp_058620	6194.00923223214	-0.471180206499282	0.110183200921737	-4.27633434641238	1.89995813215599e-05	0.000571987395575382
Smp_147820	1557.92973592632	0.531678183982173	0.124787066740296	4.26068340149938	2.03802762755329e-05	0.000608218331979382
Smp_130230	8112.90600925721	-0.400343050022345	0.0939413927141698	-4.2616256631456	2.02945183438967e-05	0.000608218331979382
Smp_061870	2939.92514498699	-0.448991750121714	0.105592987317441	-4.25209818879283	2.11776964555249e-05	0.000629280123249882
Smp_044550	51714.8478496192	-0.350777084938197	0.0825766695830212	-4.24789576413628	2.15787745944937e-05	0.000638434089726744
Smp_170260	1889.2613682193	0.490798299626279	0.115664669902472	4.24328621730489	2.20270206885821e-05	0.000648899012903123
Smp_055600	2007.69113243179	-0.49093427158963	0.115777950780367	-4.24030886952681	2.23212428635057e-05	0.0006547564573295
Smp_128570	2807.04042869835	-0.483365525994664	0.114120231639333	-4.23558136056275	2.27961142573569e-05	0.000665840545797862
Smp_214070	2104.68755890968	-0.533292357314195	0.125939758260994	-4.23450358074386	2.29057135436833e-05	0.000666206854931533
Smp_089700	6530.4027452152	-0.398056751989018	0.0943017791723441	-4.22109482432497	2.43118632211668e-05	0.000703467082483967
Smp_167170	4710.7882719087	-0.416394194365613	0.0986633075001296	-4.22035511393196	2.43917782096714e-05	0.000703467082483967
Smp_132690	11520.5898106007	-0.364683970082435	0.0865856485658669	-4.21182928259774	2.53310959809795e-05	0.000724796558497342
Smp_043100	9364.37195676013	-0.377284743169905	0.0895795753370015	-4.2117273022399	2.53425370103966e-05	0.000724796558497342
Smp_085110	11509.1854841944	-0.394473778238032	0.0938527926724696	-4.20311177755444	2.63270499499167e-05	0.000749421030391735
Smp_244040	2463.34554905111	0.509248002951115	0.12118321905234	4.20229803213239	2.64218953022727e-05	0.000749421030391735
Smp_144560	4222.66947506367	0.424671450626914	0.101154068771763	4.19826365645371	2.68969369452019e-05	0.000756641701606008
Smp_089000	5269.40281647613	-0.492324123016533	0.117264399226072	-4.19841082430643	2.68794663369594e-05	0.000756641701606008
Smp_053780	1002.00480710907	-0.698534071142105	0.166472264849627	-4.19609880224243	2.71551823551998e-05	0.000760788455861599
Smp_346790	1076.24278636061	0.665979632530853	0.158923989315884	4.19055446190142	2.7827360884454e-05	0.000776451240288181
Smp_091240	4875.39481679092	-0.400250725729646	0.0955603856102014	-4.18845867117261	2.80855443702431e-05	0.000778124481782864
Smp_100110	1008.88493952005	-0.596978538482675	0.142537246438974	-4.18822836414385	2.81140547031105e-05	0.000778124481782864
Smp_030000	16204.2021169548	-0.359808137824782	0.0859610418799764	-4.18571168933906	2.84273991559246e-05	0.000783637220105488
Smp_196140	2618.52873767223	-0.448827672151507	0.107303265690961	-4.18279601521312	2.87945731950312e-05	0.000790583801642777
Smp_040790	11037.7591791614	-0.418045518919631	0.100028426280857	-4.17926717897027	2.92449944599324e-05	0.000799751561645324
Smp_210630	1815.85583794056	-0.484805197711751	0.116213043504687	-4.17169349576665	3.02344154980146e-05	0.000823527888803065
Smp_166080	9245.10601071973	-0.395949964496061	0.0949530694989559	-4.16995434255461	3.04660668676421e-05	0.00082655764023516
Smp_002820	8955.29257289558	-0.406375493859701	0.0974858503348041	-4.16855874431059	3.06531762998127e-05	0.000828359850873679
Smp_210740	4837.0309471751	-0.398370358039327	0.0957186751875604	-4.16188750271273	3.15627842453585e-05	0.000849595886510357
Smp_021730	8257.45357730317	-0.38719502000541	0.0931471672163541	-4.15680939717755	3.22723017875823e-05	0.000865301091679551
Smp_150460	391.74570139223	-0.975452134207075	0.234852086184309	-4.15347442748094	3.27464823487738e-05	0.000874598656972699
Smp_015840	8563.04245644694	-0.372707675242967	0.0900000802428172	-4.14119269935554	3.45504536983754e-05	0.00091920276816143
Smp_139970	7650.27047698636	0.427546401959662	0.103284606194267	4.13949781785965	3.48066911427455e-05	0.000922444509667201
Smp_079230	4161.60721184924	-0.468682966082373	0.113374499536565	-4.13393636133508	3.56602255624021e-05	0.000941429954847416
Smp_033540	3507.88653565406	-0.413821986551629	0.100357031001337	-4.12349770038649	3.73162187314766e-05	0.0009802000428102
Smp_343520	651.386420309095	0.681180037001924	0.165218956984618	4.12289273237175	3.74143955734662e-05	0.0009802000428102
Smp_073490	980.563703348314	0.576353021272135	0.140070603042152	4.11473220472029	3.87629173042929e-05	0.00101166792538656
Smp_310080	11886.1881858424	-0.379550586558271	0.0923141396386981	-4.11151084810808	3.93078402067568e-05	0.00102200384537568
Smp_130940	1265.74488347074	-0.540792854585617	0.131753373141641	-4.10458451036575	4.05042186179872e-05	0.00104913568525986
Smp_246840	3894.79927158322	-0.505803887478072	0.123442256982981	-4.09749383914624	4.17647280056474e-05	0.00107771839485249
Smp_001120	438.971158953159	0.796818654674987	0.194659363054582	4.0934000921988	4.25093286073189e-05	0.00109282408824208
Smp_009400	8509.06124322547	-0.421587867529611	0.103162089252929	-4.08665499683685	4.3763715237511e-05	0.00112087366190401
Smp_024140	41605.7635103157	-0.363056416773708	0.0889692387208952	-4.08069600227389	4.49010482933865e-05	0.0011457278642595
Smp_140120	5334.33766338152	0.401370392535207	0.09839801197697	4.07904981483923	4.52201473144588e-05	0.0011495966339498
Smp_147060	571.093592192706	0.816517773374588	0.200224371156368	4.07801392337458	4.54220470418674e-05	0.00115046837968774
Smp_137180	788.265408516835	0.617647164532251	0.15170755828733	4.07130120282105	4.67512512308456e-05	0.00117546003094698
Smp_060270	2377.97942175769	-0.447366838206291	0.109862925832323	-4.0720455496432	4.66020629214223e-05	0.00117546003094698
Smp_322270	322.951981135393	-0.950377778366093	0.235289626187818	-4.03918266080911	5.3637783186852e-05	0.00134368519633048
Smp_131400	4380.01653139801	-0.398535741852289	0.0987000998817155	-4.03784537533299	5.39443894531518e-05	0.00134374421732996
Smp_103470	3226.12261855904	-0.428092073020287	0.106029889341768	-4.03746599829421	5.40316730744563e-05	0.00134374421732996
Smp_342910	1635.21298530767	-0.507064623574898	0.125918817924444	-4.02691696072906	5.65129795874314e-05	0.00139534205715154
Smp_025370	5531.99832269604	-0.39910369863493	0.0991072097407265	-4.02698955685486	5.64955407594681e-05	0.00139534205715154
Smp_036220	4986.91531107832	-0.478635702180708	0.118969615435163	-4.02317600531843	5.74185540523262e-05	0.00139920646903049
Smp_148460	4515.23408760085	0.384825990020412	0.0956587505504298	4.02290420694484	5.74848811577212e-05	0.00139920646903049
Smp_102040	17122.6983627666	-0.518024553722857	0.128723109980609	-4.02433217936462	5.71372213757473e-05	0.00139920646903049
Smp_015050	1584.12672292329	0.48332832320286	0.120098001900278	4.02444932934176	5.71087881485526e-05	0.00139920646903049
Smp_102160	2948.29257613883	0.436471663832567	0.108562866157624	4.02045081601703	5.8086876150429e-05	0.00140886331412206
Smp_245940	953.679615144933	0.595855036347055	0.148329352049818	4.01710806467306	5.8916710737012e-05	0.00141973473930492
Smp_062300	3093.63015021844	-0.484382482749635	0.120583748875093	-4.0169797942788	5.89487763260345e-05	0.00141973473930492
Smp_033670	2737.00737996926	-0.425371616887461	0.106090975691079	-4.00949858474371	6.08478177383962e-05	0.00146034762572151
Smp_068070	4888.35325244158	-0.387125402745007	0.0966717180596924	-4.00453628543114	6.21392530132433e-05	0.00147586101274361
Smp_266890	1706.99753427704	-0.477153210613318	0.119135076813674	-4.00514460875011	6.19795529948906e-05	0.00147586101274361
Smp_015220	4906.68305914006	-0.382790696444885	0.0955514047920386	-4.00612316771275	6.17234719063191e-05	0.00147586101274361
Smp_032520	16212.4513924451	-0.368418188570587	0.0923723495909303	-3.98840335015968	6.65194935139483e-05	0.001574447598206
Smp_101450	4500.02229888473	-0.429640980720007	0.107746720174014	-3.98750866871978	6.67707654036188e-05	0.00157496403343794
Smp_035200	64191.8372799479	-0.342227134202743	0.0858816940313106	-3.98486706699072	6.75179125316963e-05	0.00158713339595056
Smp_076370	11337.569071349	-0.378190331461183	0.0949493409066587	-3.98307484654336	6.80293187530039e-05	0.00159369707822737
Smp_340420	3067.57045263423	-0.419906179045677	0.105450935885477	-3.98200523797823	6.83362734206125e-05	0.00159544279169756
Smp_103610	99671.2268575703	-0.417768831914613	0.105071234899007	-3.97605331579255	7.0068422795751e-05	0.00162334201992432
Smp_012110	3519.76816037106	-0.414733938716511	0.104323279184281	-3.97546877321513	7.02407604774944e-05	0.00162334201992432
Smp_051230	11624.4503286828	-0.382329033987407	0.0961425434855943	-3.97668940436024	6.98813425978959e-05	0.00162334201992432
Smp_166340	1391.19586586217	0.551816516901135	0.139093564974054	3.96723253878833	7.27120396829931e-05	0.00167481691404049
Smp_030830	9665.10477838216	-0.376629268318286	0.0950093782616186	-3.96412728100584	7.36649428423868e-05	0.00169109086177305
Smp_076660	2063.68305564679	-0.446169215903749	0.112599762716959	-3.96243477906147	7.41892777274801e-05	0.00169745067440475
Smp_043120	19188.0463610374	-0.457728361112774	0.115560779916912	-3.96093174035239	7.46578743546702e-05	0.00170249717465268
Smp_336680	2739.44356884101	-0.42450962161042	0.107295307422995	-3.95646027590803	7.60685306833955e-05	0.00172892183645969
Smp_136590	950.489029758796	-0.617590046322651	0.156203086974528	-3.95376338768107	7.69314899081214e-05	0.00174276484069091
Smp_147260	876.220502680138	0.696014541130269	0.176075163999319	3.95293989976327	7.71968316555195e-05	0.00174302319895884
Smp_032580	3287.5496790289	-0.423830623525009	0.107287932378197	-3.95040349953786	7.80195503637358e-05	0.00175582358589076
Smp_004310	10551.0372065684	-0.35843206511941	0.0907572183594844	-3.94935049352967	7.83635376420223e-05	0.00175780170710732
Smp_135540	3449.03904740842	0.396608384742614	0.100551598574783	3.94432699593181	8.00244011282444e-05	0.00178921006301065
Smp_066610	2199.98408904411	-0.46323572872868	0.11747337072807	-3.9433254179876	8.03594960830558e-05	0.00179086876985096
Smp_214020	850.353454170146	0.599786524829726	0.152251828327211	3.93943725615365	8.1672957780838e-05	0.00181424978060735
Smp_091730	4155.53957965124	-0.418938416457399	0.106425414863373	-3.93645086556837	8.26955421316408e-05	0.00183103935868252
Smp_046290	8167.34393001509	-0.37352330675668	0.0953321898685719	-3.91812363978664	8.92409315516457e-05	0.0019696133574614
Smp_076910	2171.91566590371	0.436916810580242	0.111703022057468	3.91141441415489	9.17571724137785e-05	0.00201865779310313
Smp_309860	1649.14644613073	-0.500239114895751	0.128162425313437	-3.90316517241582	9.49428623940053e-05	0.00208206967243595
Smp_003860	1882.84819069096	0.443994314879086	0.113774957481555	3.90239051463558	9.52473249747879e-05	0.00208209439053167
Smp_073570	1380.2091910491	-0.502720363897542	0.128857684942931	-3.90136113434126	9.5653327477402e-05	0.00208433155493615
Smp_171600	8017.72532791314	0.388065105148197	0.0996808786094485	3.89307468555372	9.89816628964943e-05	0.00215003207000486
Smp_051530	4531.40305866696	-0.431209550294434	0.110837209288641	-3.89047642990978	0.000100047595098376	0.00216633026105758
Smp_266790	8095.78068150887	0.371382936314402	0.0954988778144738	3.88887225497969	0.000100711107163303	0.00217383974707205
Smp_341040	893.708546691844	-0.560920589626045	0.144295630199531	-3.88730129145567	0.0001013649064607	0.00217427724358202
Smp_041450	4109.62164822744	-0.399871932911931	0.102865658690679	-3.88732194982933	0.000101356282979538	0.00217427724358202
Smp_319230	3014.00611259441	0.407662052686758	0.104924324936203	3.88529593051589	0.000102205314206737	0.00218547438228986
Smp_032820	2569.67546370026	-0.412283327130286	0.106137818501419	-3.88441493288063	0.00010257659864962	0.00218660177990992
Smp_000600	2539.60498046761	-0.420854239224656	0.108385790878427	-3.88292815703779	0.000103206068576553	0.00219320883810978
Smp_073410	6006.4716065199	-0.375456773479843	0.096713157613626	-3.88216849438224	0.000103529099473389	0.0021932831443992
Smp_042270	5649.24534288111	-0.37007834921792	0.095526804249989	-3.87407861200343	0.000107028862489346	0.00226044957577498
Smp_035030	13526.7767313931	-0.345126351347788	0.0891538148343737	-3.87113385993577	0.000108330280022158	0.00227358133017943
Smp_336360	15239.9421457725	-0.332320886827266	0.0858551977921723	-3.87071365943047	0.000108517198139075	0.00227358133017943
Smp_193440	15722.0450785558	-0.329048126919478	0.0850159479600429	-3.87042825275711	0.000108644329297618	0.00227358133017943
Smp_048080	3288.34551851247	0.539960295421458	0.139616828188581	3.86744422163875	0.000109981974044503	0.00227384418626949
Smp_246610	3085.65861331071	0.408833414802338	0.105691243940935	3.86818623339141	0.000109647910238154	0.00227384418626949
Smp_162230	5106.82480769397	0.396618765324779	0.10249599664214	3.86960250466714	0.000109012941282343	0.00227384418626949
Smp_001950	2227.65074610211	-0.438499546502755	0.113375382436892	-3.86767865366924	0.000109876325927755	0.00227384418626949
Smp_064030	3865.11325257556	-0.379744552211935	0.0983045439053987	-3.86293997332793	0.00011203054356647	0.00230924219531607
Smp_246710	2272.39920350623	0.448219064063409	0.11617871548051	3.85801359749586	0.000114312289870281	0.00234922023254375
Smp_245300	7931.10915950825	-0.366883884759594	0.0951233708281879	-3.85692686839558	0.000114821496531636	0.00235264105132283
Smp_129430	2701.8091811949	0.409931054614801	0.106304641640838	3.85619149161707	0.000115167283496232	0.00235270307713732
Smp_169440	4197.37538020472	-0.390207471484701	0.101540760152077	-3.84286537642904	0.000121606180484182	0.00247686891051462
Smp_170550	14763.3434231037	-0.344597011333333	0.0897820813177253	-3.83814906355151	0.000123965223748737	0.00251744762074359
Smp_064400	1324.15727022316	-0.486676421984029	0.127043894830891	-3.8307737859568	0.000127740906833371	0.00258647075075003
Smp_098960	7622.6190600134	-0.388058459205335	0.101377790828314	-3.82784489615209	0.0001292701718526	0.00260973664587132
Smp_133120	8944.582993146	-0.444442580041768	0.116204518363579	-3.82465833773523	0.000130953563249935	0.00262826098873553
Smp_021540	3157.67251727876	-0.442526626023976	0.11570040767354	-3.82476289342566	0.000130898002437616	0.00262826098873553
Smp_013200	11617.1717358529	-0.359481349902454	0.0940876677210074	-3.82070635408248	0.000133070013488633	0.00266295210666467
Smp_341790	6668.00411945844	0.380407240805902	0.0997143921671646	3.81496825621897	0.000136200440684468	0.00270979659379185
Smp_157240	476.35048285755	0.719655459079045	0.188607498132936	3.81562486223008	0.000135838744564248	0.00270979659379185
Smp_014650	4031.62130341789	-0.481694019491218	0.126616719397959	-3.80434765472988	0.000142178381836567	0.00282055610672311
Smp_335300	404.89905165117	-0.818625762584337	0.215349509235856	-3.801382067176	0.000143891222947237	0.0028463093784145
Smp_175740	8145.5542531073	-0.409912682233607	0.107902272322435	-3.79892539249498	0.000145324827302164	0.00286640693851164
Smp_008440	833.372515610714	-0.567664453499931	0.149498141184045	-3.79713385734401	0.000146378755247126	0.00287892199431598
Smp_203630	24103.5442089027	-0.316744812806115	0.08348096688251	-3.79421591093808	0.000148110751857214	0.00290466343070834
Smp_213720	2407.66501027848	-0.40914233366336	0.107875079947038	-3.79274188129671	0.000148993005201329	0.00291189928506119
Smp_150320	14969.473404136	-0.384069888613983	0.10127933736597	-3.79218405849318	0.000149328168464676	0.00291189928506119
Smp_300190	217.287436095211	0.977556735188011	0.258332193272742	3.78410728761136	0.000154261273141834	0.00299332408975318
Smp_084460	4756.50638720127	-0.395615819506072	0.104551779533033	-3.78392239015959	0.000154375980153355	0.00299332408975318
Smp_064640	2104.16568072683	-0.422628888636808	0.111740423470567	-3.78223811500169	0.000155424576753569	0.00300516702770845
Smp_095910	7589.56241067116	-0.364437688253867	0.0963891176507171	-3.78090076075259	0.000156261958211529	0.00301287101450543
Smp_025130	3902.1534861991	-0.378564379298817	0.100204318184459	-3.77792480561512	0.000158140608105816	0.00304055219618577
Smp_333970	3368.33206677968	-0.422506311148768	0.111992434327725	-3.77263262188213	0.000161534053253797	0.00307138432557913
Smp_053510	4058.48027903352	-0.380335230293171	0.100771148980658	-3.7742472338603	0.00016049153875076	0.00307138432557913
Smp_043670	11313.5357916327	-0.380285625241817	0.100778724431255	-3.77347130942529	0.000160991740990099	0.00307138432557913
Smp_267040	1409.90986962275	-0.484660635805082	0.128444623201899	-3.7733041969632	0.000161099662411771	0.00307138432557913
Smp_086860	360.458394070178	-0.903291749947012	0.239635332403571	-3.76944309875713	0.000163612202419366	0.00310230430222798
Smp_346330	1521.27462590516	-0.466655401694086	0.123862908201216	-3.76751529954394	0.000164880438829039	0.0031177392069491
Smp_072340	4638.76564913376	-0.364404318381997	0.0968507469088533	-3.76253493145427	0.000168199806435599	0.00316157857010315
Smp_320310	483.273979707086	0.739840829922227	0.196663170496249	3.76196940207641	0.000168580675503752	0.00316157857010315
Smp_322220	10666.869638837	-0.456099590823494	0.121231397481302	-3.76222332085085	0.000168409567685242	0.00316157857010315
Smp_008310	3050.89191990941	-0.388910286300767	0.103490922145606	-3.75791690940381	0.000171333751457187	0.0032044546866543
Smp_213550	2893.09706884335	-0.395147606654054	0.105290712389291	-3.75291987001737	0.000174786738039924	0.00326015263561423
Smp_346690	1230.54766376233	-0.49758421301089	0.132710456480865	-3.74939719299837	0.000177260145498613	0.00329732693415307
Smp_900050	3632.11656508998	-0.389698993444721	0.104146824902296	-3.74182308303984	0.000182690113629862	0.00338914848636588
Smp_000680	1291.33012366729	-0.489842556242184	0.131088429211936	-3.73673373910246	0.000186426150350019	0.00344913502965641
Smp_164590	2514.28201005893	-0.485870742231789	0.130215693518589	-3.73127638537999	0.000190512071061178	0.00351204390038605
Smp_153550	1776.75957741697	0.485117797655684	0.130029444106532	3.73083035914722	0.00019084970495979	0.00351204390038605
Smp_058320	6283.77746371909	-0.34784502007501	0.093288523206923	-3.72870111046196	0.000192469272777749	0.0035323772415681
Smp_319080	1826.6507788238	-0.446463754358307	0.11992873821105	-3.72274203012645	0.000197070847327997	0.00360718478949165
Smp_156960	698.628921218507	0.59338575536631	0.159525579884705	3.71969032048135	0.00019946719547452	0.00364133731313059
Smp_194710	2469.48390149986	0.426439618139232	0.114704933344768	3.71770948035412	0.000201037269252184	0.00366026476431562
Smp_331530	351.86539669624	-0.796879878636561	0.2145199508469	-3.7147122003831	0.00020343509506989	0.00369412299618974
Smp_165420	3545.21872950195	0.372932140197409	0.100585261692298	3.70762211006869	0.000209214541652456	0.00378904647467666
Smp_155340	1042.34837930933	0.58779289031235	0.158603972596443	3.70604141050078	0.000210523893074275	0.00380272632121533
Smp_155060	49946.4423364183	-0.307303011059743	0.0829457865590672	-3.70486583837393	0.000211502648315681	0.00381037842004943
Smp_158240	1628.7823888234	-0.445421282873873	0.120291287772988	-3.70285571898161	0.000213186136351998	0.00383065350764427
Smp_313980	874.132615232521	-0.639291727558288	0.172990060663472	-3.69554022414004	0.000219419736713361	0.00393236833629375
Smp_203580	3169.64639263595	-0.597814819294784	0.161888623370099	-3.69275373926739	0.00022183881829353	0.00396536887699685
Smp_203950	2390.82075116007	-0.41559004575479	0.112635842600973	-3.68967849094956	0.000224537642903972	0.00400318540491653
Smp_033770	2533.2924921428	0.404355616883646	0.109633024611499	3.688264720567	0.000225788675626275	0.00401506080181023
Smp_030370	28486.5695217778	-0.305299146202483	0.0828108242300127	-3.68670580254695	0.000227175731505828	0.00402928739290957
Smp_900000	4076.81280816555	-0.394619478992889	0.107100706617201	-3.68456466308234	0.000229093861869801	0.00405283574194412
Smp_024850	6998.58082078187	-0.439012436757944	0.119240353509713	-3.68174383785422	0.000231644095442838	0.004087416635269
Smp_154760	4838.66814110912	-0.361221293738032	0.0982313481383367	-3.67725070035009	0.000235761304953387	0.00414939896717961
Smp_073540	2310.38412957893	-0.434043599596076	0.118401469703798	-3.66586327586906	0.000246505607616986	0.00432740278947057
Smp_340360	29102.3267421113	-0.312672081455872	0.0853652214987203	-3.66275722087313	0.000249514998080975	0.00436905853782605
Smp_055340	3057.49633508786	-0.380459237178268	0.1039496692724	-3.66003316644785	0.000252182604899867	0.00440453282451066
Smp_347870	993.986839620333	-0.607441399948605	0.166038494858103	-3.65843716222389	0.000253757939025445	0.0044207982067783
Smp_168080	1643.50570878431	-0.43822187298243	0.119839070662014	-3.65675293175765	0.000255430361883694	0.00443214750923223
Smp_004780	40018.4446697729	-0.327627708054757	0.0896019040802384	-3.65648153817543	0.000255700817840321	0.00443214750923223
Smp_006720	1383.56356647818	-0.47839698612605	0.130886833088432	-3.65504287052943	0.000257139005548136	0.00444584920423779
Smp_334080	44820.615128645	-0.302314527626276	0.082807228131438	-3.65082293476143	0.000261401410726816	0.00450818915384138
Smp_045220	12444.2584470995	0.427821465437875	0.117392730526041	3.64436080088428	0.000268057164462806	0.00460235861814706
Smp_146750	1056.8388492624	0.693037690397043	0.190192887267686	3.64386755126984	0.000268571664357138	0.00460235861814706
Smp_001830	10187.8313520353	-0.337007457016084	0.0924935262998673	-3.64357885895164	0.000268873223466924	0.00460235861814706
Smp_095150	8469.87646002237	-0.330995327685618	0.0910129503635795	-3.63679373499435	0.000276052810395872	0.00471349873272952
Smp_054840	529.556828161905	-0.640733093503496	0.176224613416637	-3.63588877331597	0.000277023850805144	0.00471834171693923
Smp_211270	3038.78351187103	-0.441996525491036	0.121642224676684	-3.63357811537754	0.000279517769740825	0.00473730857160746
Smp_024590	4389.21254569746	-0.43474749599269	0.119641411391026	-3.63375432417626	0.000279326847067959	0.00473730857160746
Smp_322410	2790.94094580359	-0.431056407070891	0.118667137209926	-3.63248340868237	0.000280706629599185	0.00474573966888869
Smp_012470	7075.63615876265	-0.338918323288447	0.0934409193033891	-3.62708678184157	0.000286636977511872	0.00483409389101102
Smp_340230	9916.09394053311	-0.324977890716926	0.0896336836519057	-3.62562239413237	0.000288266323047414	0.00484965696420944
Smp_039590	275.484231797475	1.02798242404855	0.283926625653317	3.62059184017404	0.000293929891890076	0.00493284786780803
Smp_336650	5415.73510563574	0.372303805155343	0.102872197904691	3.61909060697113	0.000295640119944116	0.00494944825194248
Smp_046500	2117.80541072879	-0.423965044137447	0.117251850971417	-3.61584947806751	0.000299364297951672	0.00499960228987901
Smp_075470	2094.04116888942	-0.453597431464903	0.125515456129477	-3.61387709093763	0.000301652101366669	0.00502558258199227
Smp_093750	4802.68444069391	-0.343596947610438	0.0951745268775533	-3.61017762717636	0.000305987388544943	0.00508546594424331
Smp_129760	1389.54291348025	-0.481490823889588	0.133860762154329	-3.59695265543516	0.000321967057865048	0.00533812049561761
Smp_245610	472.37425696552	0.679124736020321	0.188885926833913	3.59542263102255	0.000323865371627784	0.00535665520687496
Smp_124980	620.758982092306	0.613403403489041	0.170856433788285	3.59016859879642	0.000330464141724748	0.00544131667221206
Smp_246440	12236.8552785369	0.342451915348786	0.0953882336324249	3.59008550958614	0.000330569500628268	0.00544131667221206
Smp_102480	2287.74401229041	-0.394484867115387	0.109932649451696	-3.58842317621684	0.000332683991762386	0.00546302133841391
Smp_075210	2784.41863459249	-0.390028456466664	0.108736181902379	-3.58692433045721	0.000334601370237842	0.00548139333010155
Smp_000755	6390.62261569865	0.375991369639911	0.104946012804734	3.58271228788359	0.000340045071637237	0.00554410777130164
Smp_091650	5885.82968371293	-0.343429661139213	0.0958544114276288	-3.58282582954991	0.000339897248470162	0.00554410777130164
Smp_053820	12636.0082779434	-0.333596023313526	0.0931909868331209	-3.57970265848675	0.000343985391302947	0.00559506096185646
Smp_135980	1970.86509387367	0.459745216511747	0.128826159658067	3.56872562010708	0.000358721861066479	0.00580723314707621
Smp_017070	7282.96789209211	-0.356361826996154	0.0998561747355418	-3.56875103557631	0.000358687069489596	0.00580723314707621
Smp_213000	1616.47176624588	0.466851157917605	0.131072826485981	3.56176921207644	0.000368364127843609	0.00594651744620272
Smp_343150	11232.1619421186	-0.308687153035063	0.0866788315568109	-3.56127496749589	0.000369058338007337	0.00594651744620272
Smp_087250	4666.16990951661	0.339662719025169	0.0954070014590731	3.56014457881138	0.000370650669111773	0.0059581878051129
Smp_095520	1338.65789078028	0.453606663649341	0.127476755423713	3.55834804660367	0.000373194590117201	0.00598506464150576
Smp_093540	3217.91214411355	-0.362287736662634	0.102036476899454	-3.55057081223641	0.000384396710993462	0.00613921042879179
Smp_029890	3505.29879552326	-0.361010379865524	0.101680604599824	-3.55043502432271	0.000384595058913239	0.00613921042879179
Smp_044810	4861.91383311988	-0.339049791820822	0.0955183462473013	-3.54957770042423	0.00038584957788288	0.00614494548164289
Smp_145810	5881.12247409371	0.38475304813309	0.108722425862682	3.53885635902788	0.000401864459641043	0.0063851797476299
Smp_175270	1068.60344135364	0.482572603271161	0.136452637314871	3.53655753943109	0.000405378185613279	0.00642542753094486
Smp_123120	395.392398070783	0.76773316922663	0.217120508620454	3.53597720503085	0.000406269747731654	0.00642542753094486
Smp_210950	1053.53843561937	-0.491727115919134	0.139144493690475	-3.53393154753917	0.000409427100545036	0.00646047728308305
Smp_342350	463.804984327445	-0.650545183099566	0.18421519326993	-3.53144152527269	0.000413301231866695	0.00649176122547596
Smp_036990	4512.74499414222	0.341052657203234	0.0965610214119223	3.53199098576565	0.00041244341460865	0.00649176122547596
Smp_029040	1922.37660042077	-0.43375901600652	0.122906883198785	-3.52916781157792	0.000416868697200903	0.00653284643284703
Smp_311780	2105.81319788083	-0.404852292837114	0.114932409599328	-3.52252505841033	0.00042745662975024	0.00668351322689213
Smp_132030	1248.85322898742	-0.504225370441604	0.143217926853548	-3.52068614257498	0.00043043176264402	0.00671473549724671
Smp_307960	2414.24950922023	0.385011734682172	0.109654815054038	3.51112474625429	0.000446214952367715	0.00694516878243083
Smp_169660	1797.14574613653	0.407457611468242	0.116304424800558	3.50337153695538	0.000459408189083335	0.00713433893635297
Smp_006390	7070.69502345073	-0.389600099492991	0.111310236939037	-3.50012820210212	0.000465034448753447	0.00720540960777351
Smp_080280	14970.0438855699	-0.315589078848858	0.0902481353398611	-3.49690414832835	0.000470690921927414	0.00727662722547245
Smp_077860	841.746448477386	-0.519157066806881	0.148488785329037	-3.49627122113281	0.000471808877367153	0.00727751940280481
Smp_151600	873.576510598934	0.613144887562815	0.175463920928584	3.49442144184371	0.000475090404377072	0.00731170523687045
Smp_327210	267.670664058727	-0.836715179091916	0.239603697570696	-3.49207957796661	0.000479275435182529	0.00734318434618947
Smp_307800	2447.95290785717	0.442981272632597	0.126848910274036	3.49219612273853	0.000479066353279184	0.00734318434618947
Smp_014400	14930.3387778369	-0.307140300760536	0.0881935809971563	-3.48256978895595	0.000496625755187075	0.00755840173748133
Smp_303970	633.389366012999	0.706419238299922	0.202844167540734	3.48257111291141	0.000496623299419736	0.00755840173748133
Smp_135210	1427.7134363046	-0.46585489769986	0.133735931975751	-3.48339366105684	0.000495099765134372	0.00755840173748133
Smp_096320	2398.00700435378	-0.404928980190804	0.116320184298898	-3.48115834437034	0.000499250253789031	0.00758153482745112
Smp_157660	2825.46169134667	-0.389257276822031	0.11183793927236	-3.48054765095472	0.000500389805652496	0.0075820653995557
Smp_066590	2767.33686976712	-0.5636079595708	0.161995349329174	-3.47916135805572	0.000502985630522125	0.00760461094251953
Smp_004940	7758.77090541669	-0.360355204967381	0.103612008287671	-3.47792896714135	0.00050530381081197	0.00762286891739201
Smp_069130	58465.3039026558	-0.283808365626766	0.0817116299026042	-3.47329218576413	0.000514115330044335	0.00773878865224631
Smp_027990	1397.4767515897	0.551862057506725	0.159243055979506	3.46553294969262	0.000529181679063845	0.00793079267487824
Smp_243140	1057.61156532885	-0.477472579155002	0.137762400190312	-3.46591362008354	0.000528433023561596	0.00793079267487824
Smp_266880	3479.41424484844	-0.359704250571008	0.103960215983916	-3.46001830764433	0.00054013866317566	0.0080773677212151
Smp_305350	3382.97440528968	0.346929101556164	0.100308969779126	3.4586049714206	0.000542980638522538	0.00810221544091022
Smp_332550	3109.98886532423	0.36966226105049	0.106940499487831	3.45670969203351	0.000546813588422866	0.00814171034909881
Smp_162250	418.287831432309	0.656412691966249	0.189982073844326	3.45512962714642	0.000550028309611644	0.008171849171373
Smp_055870	16501.7949356138	0.31438929448079	0.0910605932584253	3.45252851130202	0.000555358782261218	0.00823322393399784
Smp_194560	882.561957068226	-0.54789219932536	0.158854356999524	-3.44902217146618	0.000562620504308493	0.00831190043034736
Smp_328600	1891.37434350083	-0.442857008964703	0.128409087046673	-3.44879804965622	0.000563087660272658	0.00831190043034736
Smp_334260	6486.49357191377	-0.334349881811961	0.0970237574200162	-3.44606198216545	0.00056881987592243	0.00837849705650549
Smp_340670	3631.40771319138	0.34249366457945	0.0994302880061299	3.44456072136023	0.000571988143977471	0.00840712338385731
Smp_092770	11129.7902978951	-0.298383892180089	0.0866841777537064	-3.44219556454558	0.000577012937008991	0.0084628564094652
Smp_198920	1216.96447069464	0.473639749451291	0.137626745287418	3.44148042200771	0.00057854033613153	0.00846716602815953
Smp_333730	385.367224243541	0.683523587332345	0.199298127786813	3.42965383028335	0.000604351747026552	0.00882610721614947
Smp_341120	1430.48084566356	0.437169646179037	0.127534930546481	3.42784242956645	0.000608398476228562	0.0088663421249105
Smp_013300	2446.85001305235	-0.390091742977812	0.113826510987436	-3.42707282858621	0.000610125411271993	0.00887267123510796
Smp_165220	741.462558429858	-0.597345821324709	0.17463270494611	-3.42058391358619	0.000624868548727715	0.00906785986990916
Smp_031720	4392.85385805964	-0.335523299266417	0.0981810174771933	-3.41739480693767	0.000632235214242401	0.00915540614042161
Smp_028440	4263.40138256817	-0.351083458941144	0.10281358932692	-3.41475734131595	0.000638388570162292	0.00922505083282942
Smp_150220	7235.78721419963	0.30841771264692	0.0903624388493622	3.41311851001571	0.000642240069090577	0.00926120973579354
Smp_346040	14226.4577110069	-0.350534781735345	0.102793334810186	-3.41009251604326	0.000649408462229728	0.00927439203038949
Smp_038080	7728.41252349673	-0.329565678231771	0.0966330327431609	-3.41048675464546	0.000648470337783546	0.00927439203038949
Smp_245030	2276.34835122764	-0.394405141704963	0.115640597158177	-3.41061142364634	0.000648173939642775	0.00927439203038949
Smp_025340	2051.10038146541	-0.393373075550042	0.115362667016056	-3.4098819464298	0.000649910047584112	0.00927439203038949
Smp_077390	1014.45980081131	-0.470111132573367	0.137814220283082	-3.41119466197117	0.000646788974588672	0.00927439203038949
Smp_079650	8132.53762887962	-0.325071772227044	0.0953782582125022	-3.40823766673099	0.000653839197734344	0.00931110425985173
Smp_076880	4491.40091816437	-0.340707675586188	0.100026793412871	-3.40616412824392	0.000658825593767286	0.00936268918347546
Smp_152760	3599.0217860008	-0.36738495158573	0.10800784884778	-3.40146531483559	0.000670256335236163	0.00950545348153104
Smp_176750	3350.49677251514	0.387366433469524	0.11407151659381	3.39582084148904	0.00068423129924693	0.00966371118936405
Smp_046090	9648.82608701176	-0.314035243396033	0.092464707728062	-3.39627141113784	0.000683105878729765	0.00966371118936405
Smp_061590	14774.1633292845	-0.310474654238393	0.0914451191452251	-3.39520203090692	0.000685779756443637	0.00966569250149717
Smp_029390	7351.5039493381	-0.318728243191212	0.0939470239562754	-3.39263799712861	0.000692230542483077	0.00973661976148327
Smp_029800	3253.98677767436	0.35075637916037	0.103430488456931	3.39122810298268	0.000695801645499165	0.00976683536749748
Smp_126850	12041.8332167109	-0.309466757396389	0.0913063605989751	-3.38932310264333	0.000700653996686268	0.00981487557807049
Smp_161730	8425.42875111616	-0.307539020839545	0.0908130632549415	-3.38650641016462	0.000707886227284755	0.00987140745050859
Smp_072110	23233.6202548246	-0.287271091938923	0.0848390021158672	-3.38607344233715	0.000709004060766424	0.00987140745050859
Smp_068220	14768.023581027	-0.308737844082144	0.09117318541675	-3.38627901033524	0.000708473122318612	0.00987140745050859
Smp_031180	2696.24831785333	0.389607703608548	0.115157737227668	3.38325251075654	0.000716327373896175	0.0099531803530837
Smp_213300	22178.5697664198	-0.29408841775548	0.0869652350842689	-3.38167794832625	0.000720445535709685	0.0099901780951743
Smp_245540	597.531939526189	0.639841873419321	0.189331504019195	3.37947916662857	0.000726233112968652	0.0100327489820989
Smp_119110	2692.17151126742	0.429461171614765	0.127082028085812	3.37940130546839	0.000726438846751622	0.0100327489820989
Smp_097750	5999.91918986895	-0.31636988922617	0.0936763335877989	-3.37726592309092	0.000732102349892539	0.0100855462353604
Smp_054340	10381.642747806	-0.29963659691459	0.0887324784316262	-3.37685368661801	0.000733200403765273	0.0100855462353604
Smp_134370	3509.53838537757	-0.346014896399296	0.102510420241302	-3.37541193943799	0.000737052756797835	0.0101182602453207
Smp_331510	735.482862923859	0.521071265267954	0.154459553165942	3.37351270664461	0.000742156210537104	0.0101559353761668
Smp_058460	6585.85188665315	-0.30815892624237	0.0913526293570466	-3.37329016593434	0.000742756345984226	0.0101559353761668
Smp_087620	9400.31978164783	-0.313598986546619	0.0929971173888463	-3.37213663554083	0.000745874352333767	0.010160233158556
Smp_042300	9511.26667848583	-0.311851355104145	0.0924804481600067	-3.3720787616058	0.000746031106047817	0.010160233158556
Smp_042590	1441.39538012128	-0.421563331035295	0.125051125377397	-3.37112784681499	0.000748611079415961	0.0101751810873488
Smp_136480	839.534153836165	0.647295674973071	0.192083174613807	3.36987180826479	0.000752031600229208	0.0102014721422397
Smp_201470	866.086030383109	-0.554297299787299	0.164638504176113	-3.36675374063391	0.000760585746461832	0.0102768908734528
Smp_143930	2199.01609654049	0.452147909493129	0.134283411887482	3.36711663144209	0.000759585562029149	0.0102768908734528
Smp_136920	791.852726137703	0.585811880602587	0.174053412005133	3.36570179150129	0.000763491999036641	0.010295892104887
Smp_048620	760.064681051614	-0.593414213238565	0.176387820994449	-3.36425842721444	0.000767496407832894	0.0103295987124804
Smp_027250	2515.64521081321	0.397523680152881	0.118225336836781	3.36242374764129	0.00077261461177093	0.0103781344328682
Smp_151100	3353.38813217949	0.389756637278608	0.116035508899902	3.35894280099061	0.000782412602836192	0.0104892189567727
Smp_050250	2171.20441187614	0.371862868263856	0.110767612619555	3.35714438065091	0.00078751977379676	0.0105371066809765
Smp_247650	7404.83672119896	-0.317368311391481	0.0945985957336192	-3.3548945302017	0.000793952487874471	0.0106025094878801
Smp_144350	668.105218013936	0.552392565546196	0.164792204188954	3.35205520349015	0.000802140224303364	0.0106716632185609
Smp_091640	8489.93315740331	-0.361927409130644	0.107972906354869	-3.35202062581437	0.000802240416779928	0.0106716632185609
Smp_170570	10006.4870775839	-0.303382593566563	0.0905804962364625	-3.3493147661123	0.000810117043439389	0.0107555964916208
Smp_243780	4311.09366133544	0.435081081620255	0.130051898588139	3.34544198388147	0.000821515437601292	0.0107612251215559
Smp_347110	12151.5108994154	-0.29584277443084	0.0883962409755049	-3.34678003460373	0.000817560562131699	0.0107612251215559
Smp_089430	6445.68523824064	-0.425892750036063	0.127301978993571	-3.34553125884691	0.000821251016035619	0.0107612251215559
Smp_176910	1548.34670410427	-0.463036130962722	0.138375565956662	-3.34622754936186	0.000819191396365328	0.0107612251215559
Smp_214100	7908.94444102694	-0.314832592895402	0.0940280161832292	-3.3482849652161	0.000813133550581103	0.0107612251215559
Smp_142160	3402.75446613386	0.371329645025153	0.110907894977236	3.34809027888743	0.000813704998562965	0.0107612251215559
Smp_307010	12191.3031594026	-1.06034183856643	0.316779379078885	-3.34725650908729	0.000816156517267326	0.0107612251215559
Smp_340490	971.339624231571	0.466613791763885	0.139650077160213	3.34130708161774	0.000833849419832037	0.0109019855575754
Smp_301040	3553.15395896231	-0.375451426413504	0.112511816755904	-3.3369955017974	0.000846893188177584	0.0110514730867889
Smp_173340	4779.15666680077	0.414971862213206	0.124425514047778	3.33510265470039	0.000852679156943798	0.0111058628714653
Smp_171490	5035.3667134857	0.324044477206401	0.0972076319695839	3.3335291750322	0.00085751677845219	0.0111266449287256
Smp_068510	745.094708516868	0.592131407397358	0.17761140166659	3.33385921084559	0.000856499987664016	0.0111266449287256
Smp_056760	24533.2944014587	-0.278390150035855	0.0835549665593608	-3.33182049493222	0.000862798888135069	0.0111740595625644
Smp_247870	3020.61074014568	0.355684818077565	0.106889833306581	3.32758324224711	0.000876028125248281	0.0113240245794806
Smp_336250	9195.16176432266	-0.310922231201479	0.0934837268151484	-3.32595032091827	0.000881176324904779	0.0113536821727601
Smp_015860	894.766445616072	-0.533782074786736	0.160497025512989	-3.32580665018951	0.000881630623263568	0.0113536821727601
Smp_070100	563.379465884965	0.609583644206556	0.183326583241329	3.32512412236532	0.000883791798401723	0.0113602001951862
Smp_213910	1161.51030949783	-0.457949222012726	0.138026645297987	-3.31783201007352	0.000907190280147259	0.0116174516472589
Smp_179000	3441.2520065031	-0.34574889867892	0.104202196295731	-3.31805768947199	0.000906457606527935	0.0116174516472589
Smp_212970	2874.30587149056	-0.346860412096674	0.10457729780265	-3.31678499430384	0.000910596627390559	0.011617723513771
Smp_085530	5772.33234036262	0.312406711617768	0.0941892250505401	3.31679883182112	0.000910551531407481	0.011617723513771
Smp_247780	827.1535318765	0.510861836083244	0.15411147870413	3.31488504541585	0.00091680818368099	0.0116479143796004
Smp_147000	2475.50521279006	0.411662942278102	0.124200411436787	3.31450546351548	0.000918053857716173	0.0116479143796004
Smp_178750	1859.29397920842	-0.390010757811109	0.117650114580669	-3.31500533765898	0.000916413747536645	0.0116479143796004
Smp_158110	9910.7278177061	-0.391286903144835	0.118077890492842	-3.31380329976808	0.000920362283596127	0.0116556581450255
Smp_008260	7284.18522947674	0.3051053089073	0.0921125561180882	3.31230965424686	0.000925290676904935	0.0116749911880064
Smp_247640	6896.72004299897	0.315337440018947	0.0951934274150091	3.31259676830617	0.000924341428633506	0.0116749911880064
Smp_145700	8969.27316761035	-0.386823060469418	0.116822766020518	-3.3111958708586	0.000928981590222647	0.0117000543766757
Smp_073290	8791.23817067375	-0.292612565446401	0.0884906048945348	-3.30670770976358	0.000943993357274572	0.0118673450628803
Smp_131080	1044.20560897966	0.468947444273276	0.141856425271164	3.30578923990835	0.000947092974388774	0.0118845451118913
Smp_156910	2056.14099165339	0.369373952879718	0.1118156452821	3.30341923035745	0.000955134796254432	0.0119635862070993
Smp_140790	1642.35544961808	-0.445885184764726	0.135011617090936	-3.30256902607428	0.000958035056561614	0.0119780557891419
Smp_154730	693.329842864482	0.538823403293701	0.16320041161977	3.30160566352658	0.000961331184515609	0.0119974131827548
Smp_076960	2324.50586839181	0.381313821267735	0.115635582519249	3.29754745866619	0.000975331903621069	0.012116942769507
Smp_152740	1280.70952209411	-0.441302146328084	0.133826000927448	-3.29758151084056	0.000975213642857157	0.012116942769507
Smp_304380	3169.13365219967	-0.335727806855131	0.101819121291726	-3.29729625040884	0.000976204742356841	0.012116942769507
Smp_245950	2617.3848377193	0.368149676333177	0.111714464951981	3.29545217346224	0.000982634280479751	0.0121747323126589
Smp_000030	31132.8129748192	-0.288171664355465	0.087566836093378	-3.29087674297345	0.000998756642111578	0.0123521902548718
Smp_169300	1543.61001536501	-0.414890649756955	0.126118175045908	-3.28969753650441	0.0010029512987781	0.0123817584798793
Smp_152530	620.014921402984	0.53713822944183	0.163413520947745	3.28698767596833	0.0010126526536355	0.0124790804570091
Smp_900100	402.280288625094	0.733708971282358	0.223268878398125	3.28621246519649	0.00101544385984861	0.012491051351256
Smp_326090	460.026145292994	-0.650654548255698	0.198244188305699	-3.28208636942419	0.00103042038217277	0.0126526037624935
Smp_343990	2460.26978366539	0.386174150729832	0.117710405366599	3.28071379524288	0.00103544756314527	0.012691628702552
Smp_082360	2205.58438599306	0.45088195398002	0.137619342135768	3.27629784434809	0.00105177578203431	0.012868786039008
Smp_147590	6373.63549627753	0.323669244478334	0.0988237351338136	3.27521767964007	0.0010558058509589	0.0128951091832418
Smp_031360	6280.20445597608	-0.32907722753603	0.100584036760895	-3.27166455168529	0.00106916349752861	0.0130350590533506
Smp_345850	270.303799428408	0.895506352393806	0.274059184922338	3.26756555394256	0.00108476741346551	0.0131784841168624
Smp_068920	1909.45655235106	-0.37484643282208	0.11471054352775	-3.26775919016895	0.00108402557128212	0.0131784841168624
Smp_012920	309.769296272289	0.706165365484586	0.216331067729146	3.26428086773339	0.00109742317017221	0.0132203108027737
Smp_332500	473.07277121751	0.588930455543093	0.180418213759681	3.26425166988713	0.00109753627801652	0.0132203108027737
Smp_102280	1936.01288419698	-0.370083195128338	0.113351620695093	-3.26491313365366	0.0010949765144388	0.0132203108027737
Smp_086210	5325.40647967668	-0.355512700917524	0.10888113813596	-3.26514497371982	0.00109408063634183	0.0132203108027737
Smp_180070	3274.7562939142	-0.337843968653792	0.103500627220902	-3.26417315261994	0.00109784049498558	0.0132203108027737
Smp_135160	2580.55884680444	0.354229331353337	0.108643280812705	3.26048080197438	0.00111223496400838	0.0133701940331936
Smp_211070	1703.2527207694	-0.459723492565757	0.141076999493542	-3.25867075580099	0.00111935491232283	0.013432258947874
Smp_025890	846.940183141019	0.586905876413341	0.180136393627399	3.25811938717569	0.00112153211993769	0.0134348978555887
Smp_061230	4289.13923930616	-0.3376257113964	0.103646620476849	-3.25746956189288	0.00112410313279309	0.0134422367656652
Smp_345450	3525.98511764813	0.334699777812134	0.102787093018392	3.25624324984311	0.00112896984713341	0.0134769548360412
Smp_063830	5401.69318480716	-0.308240528818716	0.0947305500035473	-3.25386613724056	0.00113845912215246	0.0135666378723169
Smp_134510	1917.7314033235	-0.37133855993441	0.114229295262099	-3.25081721884367	0.00115073813269127	0.0136733395679634
Smp_028340	2081.11885627249	-0.375956853760815	0.115673234244392	-3.2501628939198	0.00115338922054936	0.0136733395679634
Smp_135890	350.244385920354	-0.696384833413692	0.214241894142734	-3.25046058895344	0.00115218236885913	0.0136733395679634
Smp_165070	3773.14728847064	-0.352702137678561	0.108689311227377	-3.24504897211751	0.00117430426577237	0.0138972835866578
Smp_143490	883.085260949843	-0.475308639166509	0.146745807200673	-3.23899297863093	0.00119952526368475	0.0141713277279383
Smp_194090	9682.23612741999	0.315224941507732	0.0973914418774774	3.23668009663825	0.00120928892710779	0.0142621292021785
Smp_083340	7581.28260965572	-0.31291038888665	0.0967458891498305	-3.23435333156166	0.0012191852254496	0.0143437041906931
Smp_101970	276.587923992504	-0.745092653736657	0.230388364455261	-3.23407241289455	0.00122038508848554	0.0143437041906931
Smp_309110	2041.246644047	0.38749735727556	0.119837475683582	3.23352402965084	0.00122273049253657	0.0143467044457624
Smp_300070	2213.5822720261	0.368501060344683	0.114008888235839	3.23221343569636	0.0012283527030493	0.0143880767128505
Smp_173010	844.039393307365	0.696486539173909	0.215740931136831	3.22834677454957	0.00124507940575572	0.0145591567991606
Smp_045250	3162.21902479872	-0.33033020637729	0.102403767537615	-3.22576223824921	0.00125637680183602	0.0146662761357185
Smp_026910	10368.0232970197	-0.284544758196903	0.0882345944379518	-3.22486616512983	0.00126031571614099	0.0146872785663697
Smp_340540	601.093579895778	0.528442159152029	0.163906624327256	3.22404394160997	0.00126394003364752	0.0146929330414337
Smp_346450	1741.1569456302	-0.401167628935907	0.124439933544766	-3.2237853035464	0.00126508208442414	0.0146929330414337
Smp_346350	16586.0338215777	-0.292428695107519	0.0908246868422282	-3.21970496430665	0.00128322589905774	0.0148784840728586
Smp_332480	529.147433968333	0.634541725350811	0.197739004064211	3.20898614996948	0.00133203908432538	0.0154184085578573
Smp_018170	1478.60130019113	0.426254671835846	0.133004911088235	3.20480400571878	0.00135154478501275	0.0156178508490362
Smp_166300	468.809977084185	0.659167440727765	0.206037467292776	3.19926006366162	0.00137780820276285	0.0158945806785953
Smp_026630	2732.20945595184	-0.335534997785818	0.104942013511811	-3.19733714417491	0.00138702707732687	0.0159740836556571
Smp_034490	3578.08855609814	-0.396066153559123	0.123950995201702	-3.19534468371646	0.00139663932532168	0.0160283133075488
Smp_067000	11560.5182303968	0.296010781529175	0.0926236277422302	3.19584525832834	0.00139421863732372	0.0160283133075488
Smp_314640	2340.69116594869	-1.17128042672221	0.366608191274928	-3.19491068284353	0.00139874121084233	0.0160283133075488
Smp_169950	4436.31358055867	0.314544270193847	0.0985584571100982	3.19144880527577	0.00141561195777238	0.016194600796916
Smp_175900	4258.21515815635	0.324041794142561	0.101625666938201	3.18858221456606	0.00142972347105454	0.0163016975171401
Smp_341370	852.931916273562	-0.465139983170146	0.145863017849663	-3.18888221310183	0.00142824060059384	0.0163016975171401
Smp_043580	2058.29693589538	-0.36935032668417	0.115888300757483	-3.18712349969737	0.00143695403938609	0.016356969363758
Smp_076230	6462.45485328911	-0.324944403700287	0.102070431621224	-3.18353120035909	0.00145490432744201	0.0165338796416588
Smp_303500	11421.5676837033	-0.331944805080017	0.104313494981843	-3.18218467455044	0.00146168583947911	0.0165834902515448
Smp_136470	2298.16795567889	0.428692101815872	0.134828928320821	3.17952613845459	0.00147516064500303	0.0167087502760739
Smp_201440	2751.83180136291	-0.437339280594066	0.13760586046042	-3.17820243360828	0.00148191245099525	0.0167386561747212
Smp_104870	3178.7903775014	-0.334151477636657	0.105143467701503	-3.17805266405418	0.00148267816932262	0.0167386561747212
Smp_150650	625.049373072745	0.529889769499252	0.166812602199642	3.17655718160357	0.00149034405728361	0.0167455279963954
Smp_165530	702.971204907818	0.496729685959469	0.156376107871059	3.17650626251071	0.00149060571180035	0.0167455279963954
Smp_267240	3171.51340856131	-0.324580251556008	0.102168753321196	-3.17690331931134	0.00148856650402327	0.0167455279963954
Smp_142820	727.621140816315	0.495184957488204	0.156057850938874	3.17308584290425	0.00150827921634291	0.0169163865048656
Smp_003970	5246.40932853531	-0.306117979347173	0.096545625715527	-3.17070791222747	0.0015206796544864	0.0169999106651379
Smp_333810	7095.32223051416	-0.297745346298621	0.0939033868142752	-3.1707625933398	0.00152039345151193	0.0169999106651379
Smp_087690	787.030623304865	0.514982995393225	0.162454934938056	3.17000524231282	0.0015243618738686	0.0170133656946895
Smp_156350	5729.51315673785	-0.297106679821379	0.093755249832754	-3.16896046196213	0.00152985204944065	0.0170469228366244
Smp_032230	1689.17208455824	-0.392139606651029	0.12381900401116	-3.16703893544228	0.00153999698076237	0.0171044324853607
Smp_044580	7470.81599587935	-0.414871542476048	0.130978197744555	-3.16748550232127	0.00153763376591649	0.0171044324853607
Smp_149900	11023.7178888804	-0.280332228104166	0.0885332898169413	-3.16640473525613	0.00154335889277346	0.0171140798707545
Smp_194780	368.45379817003	0.632897079764507	0.199916300575418	3.16581028131694	0.00154651624457293	0.0171214314560461
Smp_169690	5119.29708055186	-0.335954964185932	0.106153709453783	-3.16479721636293	0.00155191069509728	0.0171534863303506
Smp_302370	3781.59219159207	0.351834409152651	0.111242185355968	3.16277865296157	0.00156271100122758	0.0172450937498812
Smp_149750	216.78771182928	-0.95383596127706	0.301628595828711	-3.16228625026894	0.00156535607735681	0.017246555561761
Smp_247200	3602.63759075385	0.36037469646523	0.114072823612708	3.15916346288359	0.00158222718860251	0.0173766518761082
Smp_092280	2941.2039871935	-0.332473445687022	0.105228578972548	-3.15953564072892	0.00158020771734629	0.0173766518761082
Smp_146200	7385.28837771774	-0.308304154275274	0.097693742479834	-3.15582294678612	0.00160045979849016	0.0175278234662997
Smp_306980	1436.75371673477	0.442015525165839	0.140068645737766	3.15570642407276	0.00160109925894084	0.0175278234662997
Smp_136260	8175.04443464989	-0.313843979775345	0.099499745077168	-3.1542189332439	0.00160928309251471	0.017589361699078
Smp_201060	1565.09817215724	0.446240108786942	0.141497216010659	3.15370239336248	0.00161213397136234	0.0175925080754071
Smp_063350	5732.15011632413	-0.315502496618065	0.10010640712881	-3.15167136317358	0.00162338873342083	0.0176772836288736
Smp_070130	1362.42700786654	0.403481027369789	0.128033446361217	3.15137207375844	0.00162505331728136	0.0176772836288736
Smp_341140	503.073562480668	0.57745490351593	0.183282230681826	3.15063223187401	0.00162917490336542	0.0176940767985763
Smp_089630	2040.97306648311	-0.353488322780012	0.112247539036752	-3.14918550387347	0.00163726229468523	0.0177538205224636
Smp_030010	14098.0631376041	0.284531787437653	0.0904633970592346	3.14526976309926	0.00165933746039108	0.0179648143976725
Smp_244920	3767.98960732931	0.399308032520343	0.126996571658026	3.14424261463995	0.00166517322356824	0.0179996047347597
Smp_210280	3290.25137538944	-0.350358005695536	0.111459811694504	-3.14335723673945	0.00167021866178286	0.0180257561233924
Smp_084080	5712.62335239576	-0.311616437095896	0.0991512597274568	-3.14283891049348	0.00167317893290381	0.0180293566647594
Smp_266980	1374.37515132471	-0.393094315645017	0.125103483878945	-3.14215322752634	0.00167710243019909	0.0180433089042109
Smp_900030	444.190481155588	-0.62316664409787	0.198385496323333	-3.14119053885985	0.00168262524657466	0.0180743970148489
Smp_097730	2503.75084408696	0.375099113900438	0.119749897819968	3.13235435460966	0.00173410440983735	0.018543897856363
Smp_332630	4444.25611155902	-0.323704289225921	0.103343788249669	-3.13230523777473	0.00173439456644321	0.018543897856363
Smp_050430	1565.79074607107	-0.410981937870687	0.131207807426241	-3.13229788632603	0.00173443799880318	0.018543897856363
Smp_063070	3342.63751974947	0.346601793059593	0.110688792615645	3.13131785855802	0.00174023696483263	0.0185769619387421
Smp_021910	983.822067291041	-0.484794992577272	0.154872592804251	-3.13028266524873	0.00174638171054492	0.0186136087906527
Smp_146250	724.67478560496	0.546578301299485	0.174677315806269	3.12907430925767	0.00175357955424668	0.018661348930774
Smp_145470	932.263041635035	0.508324837048175	0.162490638023649	3.12833307340569	0.00175800837927345	0.0186795193735804
Smp_073940	5335.30666901018	-0.301004866616583	0.0962600719415589	-3.12699606955757	0.00176602288343959	0.0187356739906173
Smp_151070	5068.64044876743	-0.29616775990967	0.0947599001076833	-3.12545453903086	0.0017753050802106	0.0187761079669731
Smp_332980	6205.54968097065	-0.319117971744271	0.102095538189096	-3.12567990143917	0.0017739452861642	0.0187761079669731
Smp_011570	24217.9591842523	-0.288205872307079	0.0924135977827045	-3.11865222458656	0.00181680265741778	0.0191854360623318
Smp_160850	7961.96256287274	-0.281038039158944	0.0902064598185542	-3.11549793356527	0.00183634635324355	0.0193620297521716
Smp_207080	3198.74245689023	-0.340844409389524	0.109558134875239	-3.11108262090869	0.00186402777408735	0.0195937008289978
Smp_094140	1404.34033252581	-0.408195081965326	0.13119297519861	-3.11140959603491	0.00186196476298919	0.0195937008289978
Smp_191210	2141.53132212466	0.416916480382787	0.13406615908448	3.10978164236116	0.00187225696109272	0.0196477940748882
Smp_342360	589.061330987205	-0.559545147715352	0.179954791037249	-3.10936510492533	0.00187489876443062	0.0196477940748882
Smp_005080	2226.26163281027	-0.350780582235007	0.112971669415136	-3.10503141230919	0.00190258817822136	0.0199075689867552
Smp_050280	4462.02165724309	-0.328950469216567	0.105979722950499	-3.10390006747058	0.00190987828118357	0.0199534315404018
Smp_341020	10967.342914002	-0.283943706159053	0.0915207359000473	-3.10250680751909	0.00191889134560523	0.0200171279578029
Smp_325440	229.078523719034	-1.04366275586496	0.336665070040959	-3.10000308537498	0.00193518626780956	0.0201564773023442
Smp_056390	6321.69700657381	0.285580386657015	0.0921847872255937	3.09791230475095	0.00194889089594723	0.0202684653178512
Smp_096410	904.745556351031	0.486851878552642	0.157368969259885	3.09369681228983	0.00197679388366992	0.0205275540355678
Smp_154640	7741.54118345383	-0.307243735738436	0.0994467536665452	-3.08953006921327	0.00200473412461957	0.02078624627098
Smp_074470	9698.24118588398	-0.383113574165723	0.124066010743003	-3.08798172739933	0.00201520861528298	0.0208633362523414
Smp_244090	704.108389034948	0.513185522610342	0.166344332332214	3.08507969832982	0.00203497615470312	0.0210362595269311
Smp_344600	1531.53434287092	0.370783949922497	0.12022980759777	3.08396027017658	0.00204264871665272	0.0210521633500064
Smp_212260	6683.42563613304	-0.291065323021867	0.0943695434260964	-3.08431420196294	0.00204022000326518	0.0210521633500064
Smp_160880	11557.145423263	0.275507896744535	0.0895003886830644	3.07828715381509	0.00208194194672347	0.021392888506452
Smp_319060	475.236546998299	0.566597310428482	0.184061025259613	3.07831225882455	0.00208176654712483	0.021392888506452
Smp_323830	15321.4141130747	-0.261407089517073	0.0849522977503059	-3.07710440376089	0.00209022077170705	0.0214458525814607
Smp_144600	5141.54737734726	0.30034127914888	0.0976717719737623	3.07500594163031	0.00210498360154039	0.0215650857327959
Smp_165550	3579.00317696036	-0.333954368649049	0.108692589693285	-3.07246675777455	0.0021229747760894	0.0217169878734391
Smp_013070	8774.52917930815	-0.293798642448875	0.0957310667034196	-3.06899998679718	0.00214776600784343	0.0219378956515436
Smp_127110	1433.2560314407	0.385376637706131	0.125626693129265	3.06763338353255	0.00215761145600833	0.0220057132749497
Smp_161370	3187.01694134116	0.322182745474544	0.105048867238766	3.06697972042149	0.00216233526825592	0.0220211710405173
Smp_159600	726.721210706655	-0.489278416127604	0.159663814591929	-3.06442895265974	0.00218085967341577	0.0221637706818549
Smp_325640	816.354758208701	0.549573031531638	0.179354994126919	3.06416352779526	0.00218279559745541	0.0221637706818549
Smp_013360	4861.44966894587	-0.319250776840031	0.104297075278106	-3.06097535322784	0.00220617254065499	0.0223680477386349
Smp_036780	933.728128551537	0.429990446097751	0.140535242938689	3.05966273730598	0.0022158636628664	0.0224331684099041
Smp_087810	4110.69050449608	-0.300629253355139	0.0983709498482099	-3.05607756984172	0.00224253231093839	0.0226697228015922
Smp_040970	21840.1848730592	-0.263104966463364	0.0861800591279085	-3.05296804302332	0.00226590067305122	0.0228535034570468
Smp_016780	674.98584729593	-0.539409041157517	0.176694755563528	-3.05277335163228	0.00226737119088707	0.0228535034570468
Smp_247320	2544.79313967848	-0.40714722037995	0.133464445007896	-3.05060437898546	0.00228381282381604	0.0229854710009873
Smp_148400	3906.4285158455	0.327907123313713	0.107514670399236	3.04988260761151	0.00228930829633886	0.0230070456018593
Smp_061650	3002.42322868451	-0.316068156393024	0.103693428164552	-3.04810210239605	0.00230291666552387	0.023076233565191
Smp_067480	7351.98504366806	-0.274449053851356	0.0900336577729624	-3.04829394517585	0.00230144686124931	0.023076233565191
Smp_007900	6752.7562190343	-0.354912906159954	0.116583503407711	-3.0442806725302	0.00233237428617963	0.0233020135708049
Smp_175420	1696.88206226563	-0.369729777483006	0.121467380046014	-3.04386064260994	0.00233563306187555	0.0233020135708049
Smp_039640	14834.3543369046	-0.263274955208769	0.0864705846947256	-3.04467647741981	0.00232930726990517	0.0233020135708049
Smp_097180	1248.01856300335	0.38805146041892	0.127520774611377	3.04304503796748	0.0023419727908029	0.0233143391186507
Smp_242450	1044.41286532452	-0.421039059307682	0.138370964613477	-3.04282809969422	0.00234366171210213	0.0233143391186507
Smp_141830	1506.10311930319	0.401378079243527	0.132120207845554	3.03797644424486	0.00238172571389383	0.0236587052100828
Smp_030690	3937.24065407401	-0.381213055860228	0.125535993460009	-3.0366833077373	0.00239196619682921	0.0237260924494736
Smp_013370	2250.67693023415	-0.335989552813379	0.110661330461861	-3.03619657753144	0.00239583109348564	0.0237301365450006
Smp_341890	3501.77180545612	0.304717868516894	0.100712178898359	3.02563078120294	0.00248115077507186	0.0245397967148317
Smp_130410	8583.24322886498	-0.279524610678355	0.0924069129557922	-3.02493181232102	0.0024868918793472	0.0245611882875384
Smp_068420	3058.4329888598	-0.341838893994413	0.113047392121996	-3.02385475310668	0.00249576229214022	0.0246133798466242
Smp_059200	836.331657684663	0.458033352071655	0.15190124083748	3.01533647484623	0.00256694314573821	0.0252790498598954
Smp_145930	1849.617960302	0.344511340370023	0.11431256819652	3.01376607843994	0.00258026669556601	0.0253738547254514
Smp_049740	4303.15476827094	0.294039030324837	0.0976159902140354	3.0122014813364	0.0025936039001936	0.0253849836285074
Smp_000630	500.029314653208	-0.560619917982333	0.18610680641551	-3.01235580138143	0.00259228562262907	0.0253849836285074
Smp_179130	808.022476073816	-0.452737482816683	0.150316300760871	-3.01189877960684	0.00259619150746098	0.0253849836285074
Smp_135770	3379.653233593	0.348513090688743	0.115711406066593	3.01191647855501	0.00259604014530405	0.0253849836285074
Smp_128790	4229.99842294676	0.30375171192774	0.100919990856116	3.00982698621927	0.00261396542937335	0.0255224163687321
Smp_326750	1615.86692256739	-0.361432143842272	0.120119679525942	-3.00893363409461	0.00262166377005198	0.0255612217580068
Smp_060900	9187.2160123849	-0.27471014032112	0.0913577012351955	-3.00697299304733	0.00263863204009127	0.0256901706711865
Smp_140290	1394.02012967254	-0.380864228173045	0.126719334583275	-3.00557313866539	0.00265080837038868	0.0257357123823874
Smp_067520	5437.97417561105	0.303023462869209	0.100806912115742	3.00597901978477	0.00264727262516306	0.0257357123823874
Smp_006440	4521.71265926634	-0.365580865541968	0.121659721468693	-3.00494577111164	0.0026562820395056	0.0257524292643594
Smp_080130	3095.98717473043	-0.31132470804548	0.103622059405618	-3.00442502138305	0.00266083333142872	0.0257601692340293
Smp_068720	3811.36759499142	-0.348606981084468	0.116073364105385	-3.00333313996105	0.0026703993954972	0.0257961772060224
Smp_212910	997.459216667299	-0.416181507216743	0.138581984596475	-3.0031429296426	0.00267206905499445	0.0257961772060224
Smp_034190	6503.14503299415	-0.29326963672513	0.0976768692289938	-3.00244714065915	0.00267818479775546	0.0258189051289235
Smp_067490	3632.65449651928	-0.352392136201937	0.117394591587872	-3.00177488106992	0.00268410587320926	0.0258396952506429
Smp_337200	11864.7414846312	0.270799203263813	0.0902641471818253	3.00007491034423	0.00269913215528375	0.0258599317164065
Smp_091460	18648.6195452653	-0.278017345038454	0.092643785130115	-3.00092817503072	0.00269158044597348	0.0258599317164065
Smp_104670	12082.2651022175	0.278868549083107	0.0929613619328566	2.99983286910669	0.00270127783226449	0.0258599317164065
Smp_099770	806.531201337817	0.456541964142435	0.152163455712973	3.00033908932519	0.00269679200656751	0.0258599317164065
Smp_054360	3988.82005826262	-0.303617253870579	0.101377469604379	-2.99491844741668	0.00274518227986523	0.0262436367256197
Smp_213370	1244.22499069066	-0.417248304989713	0.139429834127447	-2.99253246337742	0.00276673240015086	0.026412866751927
Smp_166090	316.493874084456	0.663915434195051	0.222028783678681	2.99022236304219	0.00278774426431366	0.0265764953197902
Smp_167890	1449.22557920585	-0.366593748093866	0.12266882315595	-2.98848345213039	0.00280365682102291	0.0266911240214996
Smp_067420	1194.0608931179	-0.406575904127902	0.136086869890318	-2.98762036672304	0.00281158557137646	0.0266968371754339
Smp_133300	3228.79680250833	-0.326420142618595	0.109259360041186	-2.98757143091036	0.00281203573395086	0.0266968371754339
Smp_200380	1367.79735168292	-0.373646011876834	0.125156858497951	-2.98542178479935	0.00283187548761769	0.0268480571091269
Smp_325290	379.456992826177	0.67773215635029	0.227110530975903	2.9841511683234	0.0028436624200857	0.0269226191054734
Smp_086470	424.303270913146	0.567154958369714	0.1901946228987	2.98197157062526	0.00286398592798062	0.0270776851372713
Smp_342800	772.142090772981	0.467746176355824	0.156890313239067	2.98135790986076	0.00286973184049064	0.0270946896191578
Smp_094920	2607.68847302201	-0.337401870946209	0.113266890278243	-2.9788217025944	0.00289359099963498	0.0272824294251298
Smp_163300	6601.12493110434	-0.299344172895327	0.10051215059477	-2.97818891670299	0.00289957203660676	0.0273013202459106
Smp_124110	3538.52829163958	0.299905677375438	0.100749986996991	2.97673167326953	0.00291338871318083	0.0273938357907853
Smp_002880	6804.02567183899	-0.272105691841587	0.0914334194302394	-2.9759982021584	0.0029203657403157	0.0274218747490109
Smp_039970	704.098205091987	0.484444059903936	0.162853238180476	2.97472783050878	0.00293248603640394	0.0274980657839845
Smp_210550	1546.63869041281	-0.367216150938793	0.123527929253413	-2.97273785093137	0.00295156423202718	0.0276015488945975
Smp_346280	1127.55740749301	0.447553320047354	0.150552249839418	2.97274415045091	0.00295150365941994	0.0276015488945975
Smp_105700	13207.7914939029	-0.277063360688086	0.0932468501643496	-2.97128921995495	0.0029655236072295	0.0276943592381269
Smp_180160	3330.1299531595	0.300189851910206	0.101138945548936	2.96809354972916	0.00299653115440111	0.0277812038781697
Smp_072720	27057.6386201762	-0.261485669778979	0.0881031727543971	-2.96794839055247	0.00299794662962962	0.0277812038781697
Smp_046740	4208.65275660018	-0.288624702365655	0.0971872479438771	-2.9697795592723	0.00298013515707793	0.0277812038781697
Smp_148510	1293.40995190965	-0.386652357393587	0.130299394616696	-2.96741484126621	0.00300315461503524	0.0277812038781697
Smp_088650	4794.9046302806	-0.289820416710007	0.0976449176611451	-2.96810549542132	0.00299641469680057	0.0277812038781697
Smp_029060	2118.32597165253	-0.341767354121369	0.115165515976665	-2.96761883297268	0.00300116247409441	0.0277812038781697
Smp_002740	2059.69472852122	-0.344224899159869	0.115940435526184	-2.9689805596955	0.00298789498611445	0.0277812038781697
Smp_006000	3457.70432858026	-0.327180307114688	0.110280714466927	-2.96679531590093	0.00300921216936979	0.0277997743345279
Smp_346380	1780.26677755568	-0.346680461448293	0.116878602229447	-2.96615851691756	0.00301545023518871	0.0278199602343216
Smp_131020	1019.81006762584	0.433877581907905	0.146344196684588	2.96477476891708	0.00302904607844442	0.0279078822583121
Smp_179710	295.475648269688	-0.674302436299679	0.22754051080112	-2.96343905498678	0.00304222298165962	0.0279208508941981
Smp_157360	7542.40050493315	-0.265766266428175	0.0896830329665865	-2.96339516669996	0.0030426568282139	0.0279208508941981
Smp_060180	2005.97561390576	-0.356611766587212	0.120307169694062	-2.96417717658945	0.00303493491625104	0.0279208508941981
Smp_141630	27957.8036137054	-0.248919080408139	0.0840447649705406	-2.96174402409704	0.00305901983397986	0.0280335275573268
Smp_132020	11288.8872857788	-0.256486441635629	0.0866321782919228	-2.96063710612644	0.00307003440563228	0.0280969548803466
Smp_096010	5115.22921231392	-0.282631979364922	0.0955016084960364	-2.95944732047787	0.00308191388626907	0.0281681183959399
Smp_092150	618.884536581907	0.558604140771607	0.188786043740076	2.9589270991912	0.0030871212229727	0.0281781915884104
Smp_142010	1820.40076673565	-0.345140718392689	0.11681647603086	-2.95455512886308	0.0031312020474278	0.0285290809640838
Smp_191870	11754.8301339979	-0.271108417559053	0.0917676536145064	-2.95429170171347	0.00313387631802436	0.0285290809640838
Smp_021040	5330.55606356755	0.290759916396497	0.0985036376149767	2.95176831471947	0.00315959904461505	0.0286996476533906
Smp_030920	3844.95060936814	-0.310935196654963	0.105343417572755	-2.9516338449929	0.0031609751786077	0.0286996476533906
Smp_324710	2058.02410535722	-0.370575075644857	0.125574012083929	-2.95104910239851	0.0031669656628512	0.0287160532494196
Smp_023700	3109.61012880531	-0.347356158083755	0.117823752992947	-2.94809959163793	0.00319734041117188	0.0289334284899616
Smp_332380	1088.20127908042	0.478024489341882	0.162157443125119	2.94790347041328	0.00319936949648614	0.0289334284899616
Smp_306990	2950.63560597653	-0.374954506311471	0.127266274987823	-2.94622048415692	0.00321683010555322	0.0290530550585754
Smp_110280	598.927876862987	-0.504985300714732	0.171533551235546	-2.94394476810719	0.00324057825227853	0.0292290790060971
Smp_073560	4927.42352899089	-0.279641979442738	0.0950986283066408	-2.94054692924746	0.00327633367323106	0.0295128009620183
Smp_332260	7879.20452719358	-0.290184482214709	0.0987398047707174	-2.93888045341535	0.00329400101139771	0.0296330575913944
Smp_174390	3074.97281413882	-0.305996446258958	0.104354260001776	-2.9322851434503	0.0033647765424599	0.030230138988802
Smp_330250	5336.30672908712	-0.290848228584649	0.0993156425138838	-2.92852385810211	0.00340575694135316	0.0305184277355719
Smp_143260	1199.81324596026	0.479310876675179	0.16364789413033	2.92891564063422	0.00340146724508068	0.0305184277355719
Smp_099630	13031.9022255205	-0.255355297046735	0.0873014093193361	-2.92498482026426	0.00344473026046753	0.0308274165682518
Smp_082620	1798.99712129791	-0.381809761863414	0.130645147848865	-2.92249477420397	0.00347239448053307	0.0310345256697643
Smp_200240	797.958579761788	-0.438445121954208	0.150346401927147	-2.91623288841102	0.00354285940154606	0.0315820609509249
Smp_318120	655.068520568322	-0.507477096267094	0.174002889621935	-2.91648660185882	0.00353997926686334	0.0315820609509249
Smp_047870	3288.10684805262	0.326932082488435	0.11213883114877	2.9154225983924	0.00355207203155138	0.0316231159851733
Smp_054200	1531.89812725408	-0.364726825857251	0.125144086527288	-2.91445513710088	0.00356310017007005	0.0316802066934726
Smp_158460	984.88271669857	0.449318515542316	0.154246858343219	2.91298325533816	0.00357993797274903	0.0317887377036861
Smp_127710	1699.72939113454	0.410180208401017	0.140831096749942	2.91256844451996	0.00358469631662073	0.0317898650094118
Smp_347010	543.367782952401	-0.499733859548563	0.171733506142899	-2.90993802416598	0.00361500432704627	0.0320172770333491
Smp_137590	3446.65606242617	-0.322629127033585	0.110910133339377	-2.90892380452165	0.00362675240462743	0.0320386467250485
Smp_174870	3427.22248369665	0.317184547649708	0.109029822680937	2.90915402639801	0.003624082618194	0.0320386467250485
Smp_139520	2904.83877653604	0.317034688910464	0.109028136925224	2.90782451073066	0.00363952513101858	0.0321101548834339
Smp_334300	6933.04178459066	-0.265410751199664	0.0914429487465087	-2.90247367170339	0.00370228278566547	0.0325402224598415
Smp_344420	292.596496299084	0.681195667635423	0.234653323503181	2.90298751138801	0.00369621376285919	0.0325402224598415
Smp_131320	6588.83805123399	0.276915840630112	0.0954074251165503	2.90245586537767	0.00370249326065504	0.0325402224598415
Smp_155700	1433.50132827807	0.37708911828891	0.130085732015949	2.89877385048407	0.00374624997032348	0.0328567674934212
Smp_064360	2849.82321446159	-0.312859218609472	0.107933836940659	-2.89862037223302	0.00374808405410093	0.0328567674934212
Smp_171140	2440.34646214702	0.31338120893303	0.108175230715828	2.89697749530361	0.00376776782252366	0.032987191752299
Smp_104680	2432.2086470365	-0.320935107520873	0.110923634680187	-2.89329779398401	0.00381219665709738	0.0332602814525122
Smp_079000	3888.84774992251	-0.345545060214027	0.119433903655898	-2.89319070746929	0.00381349672248356	0.0332602814525122
Smp_174130	1716.70868300463	-0.368182018571456	0.127247373097376	-2.89343512254437	0.0038105300327571	0.0332602814525122
Smp_164730	547.247825545165	0.593496432221926	0.205548625373832	2.88737728672489	0.00388468104861758	0.0338381354285674
Smp_056780	1243.14729883238	-0.420103382076439	0.145776557517089	-2.88183085971961	0.00395371903760755	0.0343958523119623
Smp_328890	274.347318925833	-0.67583376258091	0.234645146938134	-2.88023754763229	0.00397375643867596	0.0345264103735086
Smp_149420	10265.4151317258	0.265846011145596	0.0923318558056345	2.87924475064404	0.00398628837891156	0.0345915087646636
Smp_333260	5572.84487065247	0.279987411248429	0.0972587083233429	2.87879014717728	0.00399203874495146	0.0345976691229126
Smp_031950	3997.00165450317	-0.281449737225218	0.0978402188123332	-2.87662620384225	0.00401951426286941	0.0347918611605746
Smp_008220	1098.72105188566	0.392153914814727	0.136356401843594	2.87594795339747	0.00402816125659845	0.0348227945406698
Smp_067890	1429.79414226242	-0.353856908774035	0.123122779697846	-2.87401656819664	0.00405287701474278	0.0349045769500558
Smp_170150	790.438572829999	0.455781309980949	0.158554234212709	2.87460825151786	0.00404529071162549	0.0349045769500558
Smp_032500	423.357874489359	-0.564957176231976	0.196555943931201	-2.87428181988596	0.00404947447879677	0.0349045769500558
Smp_008320	8632.95791355581	-0.290773376855829	0.101203713438838	-2.87314928450284	0.00406402028324606	0.0349566857446127
Smp_012690	2975.15860590733	-0.298056477534606	0.103816929233553	-2.8709814452716	0.00409199543114883	0.0351532623772285
Smp_166120	3109.20537763018	-0.314451025223507	0.109612438421409	-2.86875312466444	0.00412093311014872	0.0353576060850761
Smp_333090	3277.9282140967	-0.290021983019755	0.101158671269988	-2.86700071658415	0.00414382074318928	0.0355095949828355
Smp_344710	709.996466045834	0.443738350796012	0.154825129961031	2.8660615425138	0.00415613440539918	0.0355707064322444
Smp_018250	14337.6653864354	0.317811195051062	0.110982735472843	2.86360931452107	0.00418844262620781	0.0356693178489955
Smp_337590	3317.31197302245	-0.315252383696409	0.110079373076642	-2.86386427252739	0.0041850729612983	0.0356693178489955
Smp_212240	790.749325963899	0.49771776008148	0.17375521336452	2.86447669939733	0.00417698883831269	0.0356693178489955
Smp_243850	4686.26629004619	0.325752624945426	0.113743260242835	2.86392902972857	0.00418421748633869	0.0356693178489955
Smp_015090	6704.0712730555	-0.26399435876902	0.0922313242203874	-2.86230693314349	0.00420569404248556	0.0357275790935902
Smp_126480	2610.62799846157	0.31242249440531	0.109148702676253	2.86235646182611	0.00420503680560488	0.0357275790935902
Smp_135080	7758.70764323279	-0.258448830699575	0.0903262085534593	-2.8612828418079	0.00421930445286624	0.0357799093487403
Smp_022540	2553.92012554097	-0.334599224910613	0.116949416126304	-2.86105938784038	0.00422227951230764	0.0357799093487403
Smp_148540	2188.71040692042	-0.339693020446408	0.118860779347781	-2.8579067233985	0.0042644572768514	0.0360927678770752
Smp_012790	2707.34002271518	-0.299560142526632	0.104856916299025	-2.85684676890902	0.00427872342259208	0.0361689132668375
Smp_137710	8741.6645841226	-0.289665664584601	0.101415674003357	-2.85622185555868	0.00428715452576373	0.0361956072138281
Smp_001640	2147.41887809869	-0.457405289866923	0.160262849344915	-2.85409433150974	0.00431597137591909	0.0362567832021944
Smp_342160	2154.92650864907	0.31824751279991	0.111500159260301	2.85423370613265	0.00431407821482866	0.0362567832021944
Smp_191360	1182.51015104626	-0.381410874656968	0.133643640742043	-2.85393957048179	0.00431807441703637	0.0362567832021944
Smp_012050	412.213554162684	-0.552203973592213	0.193501968836409	-2.85373826898402	0.00432081128487689	0.0362567832021944
Smp_210510	1697.82839346458	0.336202598855307	0.117755629167873	2.8550872788936	0.00430250033473364	0.0362567832021944
Smp_153210	1050.6521930799	0.422144389106255	0.148041433354336	2.85152865344025	0.00435095646613002	0.0364651589542326
Smp_037540	15241.6308174978	-0.251064170973081	0.0880789267249315	-2.85044539379038	0.00436580461883148	0.036506438304766
Smp_101370	5294.46185044017	-0.320875217535647	0.112572258056744	-2.85039336577848	0.00436651891728043	0.036506438304766
Smp_201810	918.745471952348	-0.562781695290315	0.197590673337633	-2.84821993763169	0.00439645297366876	0.0366954650399662
Smp_123640	3577.52085802059	0.298071810537568	0.104689104179634	2.84720948634838	0.00441043288975773	0.0366954650399662
Smp_060170	1577.32755761775	-0.344792801364272	0.12108881194558	-2.84743731335997	0.00440727731702611	0.0366954650399662
Smp_068500	7056.54789392531	0.273255859174252	0.0959734128435703	2.84720373151301	0.00441051262499594	0.0366954650399662
Smp_167220	2973.20491667471	-0.328144671652885	0.115316958135588	-2.84558903528357	0.00443293648022803	0.0368373801456238
Smp_016900	1064.26882182266	0.413552319664068	0.145370444640489	2.84481705127071	0.00444369375755172	0.0368821208607436
Smp_035580	8856.87475397207	0.26105999951879	0.0917874050355342	2.84418106621191	0.00445257371166784	0.0369111907691885
Smp_080150	897.437963622997	-0.407042450771658	0.143262030865142	-2.84124445474895	0.00449378511114434	0.0371904289518451
Smp_242500	1066.40050296862	0.458454858453486	0.161370395178014	2.84100970285006	0.00449709440996962	0.0371904289518451
Smp_319370	1707.34288763867	-0.342248842471799	0.120502880049788	-2.84017147416221	0.00450892894990525	0.0371986638367183
Smp_241960	3089.35244963773	-0.296699722236495	0.10445681775406	-2.84040552465484	0.00450562166971742	0.0371986638367183
Smp_302140	317.863328214498	0.637349704838999	0.224494532519847	2.83904332851693	0.00452490122586756	0.0372401510362734
Smp_302860	2375.29149720869	0.317775956900668	0.111960533118393	2.83828549266226	0.00453565942108457	0.0372401510362734
Smp_213110	4671.52312565536	-0.277934778444593	0.0979147531859182	-2.83853831420947	0.00453206780777203	0.0372401510362734
Smp_141890	4498.80885475807	-0.286268111232763	0.100847929166195	-2.83861169584355	0.00453102582198125	0.0372401510362734
Smp_060010	3286.64109943724	-0.287702483941093	0.10139451358733	-2.83745612816908	0.00454745958258492	0.0372479267003137
Smp_335180	2060.56847887465	0.414199456903563	0.145966448307951	2.83763468732013	0.00454491670432935	0.0372479267003137
Smp_002510	1395.06763133414	-0.358328286693865	0.126440095825162	-2.83397670932923	0.00459726824705281	0.0375662491044887
Smp_136780	1422.75924429458	-0.354424037272485	0.12505181555547	-2.83421744576969	0.00459380620615902	0.0375662491044887
Smp_346720	4194.35135747536	-0.286932601203493	0.101278817091604	-2.83309589747646	0.00460995538760284	0.0376251293466182
Smp_166890	2710.041516719	0.303348147216415	0.10723647905743	2.82877757534316	0.00467261611570205	0.0380912553660081
Smp_334510	14652.8341545363	0.265007272372861	0.0937394839376424	2.82706135388103	0.0046977326303987	0.0381603446125139
Smp_009690	27741.2657377867	-0.23808408391034	0.0842119976378903	-2.82719909975413	0.00469571224864329	0.0381603446125139
Smp_146430	4760.64202032584	0.308914029509969	0.109270463893246	2.82705882727622	0.00469776969661629	0.0381603446125139
Smp_139340	1316.52144113069	-0.364037370143636	0.128843011012361	-2.82543358218096	0.00472166757113671	0.0383091326339035
Smp_008610	646.975057829532	-0.457623272713033	0.162144638791839	-2.82231516331865	0.00476782969417451	0.038637996482661
Smp_332290	487.07760780447	-0.522043824579085	0.185091729101209	-2.82046003413598	0.00479548465887898	0.0387249490571122
Smp_052290	2533.42729730299	0.349542162761617	0.123902219485761	2.82111300517733	0.0047857341131328	0.0387249490571122
Smp_024110	34743.8278656375	-0.240739088062391	0.0853480963717764	-2.82067319947865	0.00479229957456193	0.0387249490571122
Smp_032420	1280.33552771787	-0.370439889654995	0.131614082680996	-2.81459158555899	0.00488392589563294	0.0393927935929783
Smp_135120	1273.88340048713	-0.424061584917382	0.150724583149227	-2.81348653323217	0.00490074388405359	0.0394572709699084
Smp_090450	19931.6016110689	-0.257951852979869	0.0916897676884088	-2.8133112285383	0.00490341668667422	0.0394572709699084
Smp_344060	3529.08876854948	-0.285363645717917	0.10148788496542	-2.81180010614222	0.00492651091144303	0.0394580757247899
Smp_040770	1082.28991265251	-0.399293206397142	0.141986451948955	-2.81219229663327	0.00492050769714807	0.0394580757247899
Smp_329680	1230.02866871392	0.415185565117431	0.147650913310663	2.81194037888453	0.00492436301232639	0.0394580757247899
Smp_175310	1024.50231187616	0.392462675033427	0.139553506456294	2.81227383674763	0.00491926040323068	0.0394580757247899
Smp_045510	2250.79431905438	-0.312190208670903	0.1110495714322	-2.81126891931777	0.00493465228872446	0.0394772183097957
Smp_180800	646.748596324951	-0.475755758984557	0.169333980566898	-2.80957051497766	0.00496076505826257	0.0396399200930318
Smp_300580	1310.03929989346	0.387486755534275	0.137947857093161	2.80893638871528	0.00497054667099091	0.0396718980810251
Smp_328180	1943.2385803851	-0.325626371187503	0.115965288375909	-2.80796413951013	0.00498557781973801	0.0397456517475978
Smp_246230	7308.74541084574	-0.353797194540645	0.126015960896946	-2.80755859831102	0.00499185969918876	0.0397495649364636
Smp_139500	1358.01321450553	-0.367735142046338	0.131093515150884	-2.80513602540207	0.00502953494056087	0.0398186018823642
Smp_004470	3053.91595552688	-0.305830023115584	0.108976544546122	-2.80638392774647	0.00501009589178828	0.0398186018823642
Smp_018460	2237.07603260854	-0.316383853580472	0.112768995576252	-2.80559254752375	0.00502241562582869	0.0398186018823642
Smp_315900	6488.99959563808	0.268605638374433	0.0957502240480353	2.80527425439423	0.00502737834168166	0.0398186018823642
Smp_322460	884.870864318985	0.469171875449476	0.167252963932718	2.80516329527179	0.00502910941967283	0.0398186018823642
Smp_151670	1827.73563925801	0.328550737415349	0.117164919084908	2.80417329676344	0.00504457829928678	0.0398916883021941
Smp_094640	1800.60048855802	0.345218350535484	0.123158519039062	2.80304077402871	0.00506232688334703	0.0399859743697285
Smp_121430	2465.0792063929	-0.330500124237243	0.117978961364619	-2.80134797267639	0.00508896126309573	0.0400580620526251
Smp_145410	3100.45599470098	0.291982161750999	0.10421281919901	2.80178738081556	0.00508203551093175	0.0400580620526251
Smp_174720	1577.90900567031	-0.388435588897477	0.138645666669539	-2.8016424763084	0.00508431848803222	0.0400580620526251
Smp_198520	2349.85593529025	-0.313886323331047	0.11209354265065	-2.8002177102146	0.00510681516183262	0.0401525535748214
Smp_133600	1839.32234472554	0.320936922714085	0.114627451994762	2.7998260201121	0.00511301559056895	0.0401553077959556
Smp_120920	6246.25447081122	-0.321951464845329	0.115076083558846	-2.7977269897328	0.00514635918665375	0.0403409532757347
Smp_145180	2494.59238084884	0.298350662715703	0.106645279612207	2.79759839160807	0.00514840837260251	0.0403409532757347
Smp_092490	1299.88213956539	-0.376317029581992	0.134555215746283	-2.79674799296947	0.00516197787963288	0.0404011586839225
Smp_007270	3401.29431133433	0.401442667109068	0.143574335123395	2.79606147410711	0.0051729559838721	0.040440967965032
Smp_105100	2166.95937846444	-0.361018570814624	0.129228633561423	-2.79364225145219	0.00521181007556173	0.0406983667333967
Smp_179010	1567.23083240591	-0.365447304914884	0.130861883542178	-2.79261840822501	0.00522833284044859	0.040780996155499
Smp_139090	4280.11991048001	0.322459065510237	0.115495834293355	2.79195407767872	0.00523907909604561	0.0408184323669206
Smp_062630	10715.8482743736	-0.256636334311183	0.0920332137701493	-2.78851866405672	0.00529496963368447	0.0412071106186057
Smp_332330	1804.20883032911	0.337903146832564	0.121204792067854	2.78786953112708	0.00530559063313228	0.0412430057823556
Smp_038530	7014.99479360034	0.266969114639279	0.0958313140914653	2.78582337277013	0.00533919555687591	0.0414572831475071
Smp_028980	2284.28441157969	-0.311954381289349	0.112011845172599	-2.78501243157507	0.0053525670883483	0.0415141474513251
Smp_046020	8645.6320331306	0.25345505433411	0.091026832333197	2.78439936706087	0.00536269591471215	0.0415457615785374
Smp_900040	1168.24809138857	-0.39261343317637	0.141040590213543	-2.78369108199229	0.00537441948692778	0.0415896452742641
Smp_066900	4862.45966892763	-0.269426326997089	0.0968521303788155	-2.78183170512913	0.0054053061916319	0.0417815559677493
Smp_054310	961.740708832518	-0.400534576280518	0.144044381830305	-2.78063310204196	0.00542530143218369	0.0418889415416297
Smp_032180	9132.71023230515	-0.246918434364427	0.0888142447963212	-2.78016702084996	0.00543309466919805	0.041901979561096
Smp_053220	5687.25503994578	-0.282560161558003	0.101733182641306	-2.77746310713842	0.00547850590869072	0.0421574714767412
Smp_025160	3751.40447349609	-0.278363383750789	0.100209532140404	-2.77781342558085	0.00547260318380888	0.0421574714767412
Smp_003410	10317.0443393336	-0.285998700013312	0.102988651744607	-2.77699236924215	0.00548644670221279	0.0421712991757991
Smp_157680	1265.78603964523	-0.366527379591751	0.132078827740393	-2.77506535954558	0.00551906150496166	0.0423745393401083
Smp_312390	236.991885822676	0.736200297492504	0.265325939877223	2.77470155324117	0.00552523855724742	0.0423745669910015
Smp_041500	3753.78765437935	-0.321577572251171	0.115918703839935	-2.7741646653953	0.00553436575215469	0.0423971947798993
Smp_140900	1129.71549948067	-0.374955215300798	0.135248997688418	-2.77233267313824	0.00556561248466223	0.0425890346652414
Smp_344550	770.587964165592	0.416461627463532	0.150407224317098	2.76889377723985	0.0056246969983526	0.0429932296176974
Smp_194970	825.299551853906	0.505447277138579	0.18259828711573	2.76808334361992	0.00563870339057613	0.0430523471333866
Smp_083540	5923.68852866074	-0.281167046937802	0.10168703074567	-2.76502366994106	0.00569186654860602	0.0434099688773686
Smp_247170	24506.9150388928	-0.317226501198835	0.114763502788774	-2.76417583543699	0.00570667781903568	0.0434746243616658
Smp_245520	2131.40551357667	0.321190860177817	0.116256119078555	2.76278670510914	0.00573102042099291	0.0436116675938973
Smp_131160	5576.80619714168	0.409618025240832	0.148303064552494	2.76203345141154	0.0057442592773742	0.0436640040751899
Smp_213200	2553.59177423169	-0.301483778500951	0.109182532909748	-2.76128214345571	0.00575749140173702	0.0437161736521271
Smp_196230	1516.0626562949	-0.337093140653807	0.122179135042786	-2.75900742410527	0.00579772178134597	0.0439729970244848
Smp_148450	3742.49550451637	0.293543388362544	0.106493781460367	2.75643689553638	0.00584348870027525	0.0442711991597012
Smp_007630	3566.68799243859	-0.297917853159285	0.108155303043772	-2.75453763962654	0.00587751290106612	0.0444798771255985
Smp_244000	648.472956247227	0.451255211100854	0.163917368671656	2.75294323449498	0.00590621361891708	0.0446478527315494
Smp_127830	5068.6022994264	0.274968749088405	0.0999137485177348	2.75206118444849	0.00592214551990154	0.0447190394374084
Smp_074260	831.113314866955	0.418880442038278	0.152442213636484	2.74779821183355	0.00599969211142774	0.0452548204976264
Smp_083410	10268.5580486028	-0.246556751586598	0.0897674602014429	-2.74661610157302	0.00602135697860175	0.0453186341021079
Smp_020270	1127.99165216031	0.39445328479194	0.143599195790322	2.7469045534761	0.00601606394850029	0.0453186341021079
Smp_085650	1078.94388264897	-0.377198704983264	0.137378696864643	-2.74568556546224	0.00603846072567183	0.045397584250834
Smp_072950	3799.83935719888	-0.273671784611837	0.0997410118375239	-2.7438240255437	0.00607280823420989	0.0456058596494712
Smp_136570	11800.2570075493	0.248116392836679	0.0904586352914055	2.74287128075049	0.006090455445951	0.0456884001978226
Smp_026230	5114.77380252056	0.315314022870184	0.115017813806361	2.74143641263284	0.00611711995859927	0.04583833121815
Smp_027920	7527.69638268656	-0.323144283283028	0.117937434275464	-2.73996365334069	0.00614459790929534	0.0459940240451507
Smp_144570	4051.45705760146	-0.286031027310229	0.104513163343938	-2.73679427699401	0.00620410775663357	0.0463888841411033
Smp_079810	809.177114509091	-0.406937518489087	0.148824622337857	-2.73434269206658	0.00625049538565297	0.04663413079035
Smp_146280	1164.57343232306	0.377765695183058	0.138144541605408	2.73456837883684	0.0062462120451821	0.04663413079035
Smp_346400	244.600084550859	0.717728887907206	0.262673819699377	2.73239597584801	0.00628755229986974	0.0468596731664559
Smp_031710	2762.05293560661	0.291073369915831	0.106570291407388	2.73128060430219	0.00630887306772015	0.0469675756364763
Smp_201600	834.620373525063	0.489302564208489	0.179305125346826	2.72888219598878	0.00635494014619247	0.0472592731998539
Smp_074450	5787.9017452908	0.302877035686793	0.111061711017563	2.72710579471351	0.00638925501373615	0.0474630372448971
Smp_126530	502.017880281919	0.484104854046166	0.177590351294771	2.72596371659084	0.00641140457982556	0.0474780211952734
Smp_086830	736.208908970009	-0.419896441862278	0.154057873931598	-2.72557598742868	0.0064189399284985	0.0474780211952734
Smp_155320	923.51273639622	0.482094506394435	0.176856814409017	2.72590291759691	0.00641258565556341	0.0474780211952734
Smp_153410	5906.81275128324	-0.252377280843059	0.092572431548684	-2.72626824877483	0.00640549171017052	0.0474780211952734
Smp_344690	1698.95864583685	0.320661406773019	0.11766501762475	2.72520595539834	0.00642613877122648	0.0474801039027972
Smp_210670	4469.85136731675	-0.2713362205717	0.099600341392398	-2.72424990495474	0.00644477203618892	0.0475665755445169
Smp_000310	4367.46520773578	-0.275989147906686	0.101348478830456	-2.72317010666123	0.00646587556774321	0.047671074003211
Smp_038030	1112.08905927901	-0.365233753320002	0.134148396480307	-2.72260990740667	0.00647684855192199	0.0477007386914083
Smp_340570	606.766673307714	0.494757182567442	0.181755696177046	2.72210001102526	0.00648685078110239	0.0477231980294607
Smp_129720	3314.56738754613	-0.296915186212228	0.109125968844716	-2.72084811118362	0.00651146725976096	0.0478018302363628
Smp_347680	3107.68138498663	-0.278195919918988	0.102244024448287	-2.72090150422135	0.00651041566361765	0.0478018302363628
Smp_077090	2849.31528061253	-0.319531277455885	0.11754310945097	-2.71841776985804	0.00655949580591307	0.0481029692433625
Smp_322570	3270.54781608957	-0.290136090416998	0.10681528778981	-2.71624124617746	0.00660277856234763	0.0483687001621709
Smp_319100	3443.36310899122	-0.304048274712998	0.112065153444169	-2.7131384321396	0.00666492574427845	0.0487719086446986
Smp_140200	1787.69201528929	0.319952209778275	0.117968924728277	2.7121736551828	0.0066843564470108	0.0488620049545071
Smp_343450	3290.1489727132	0.275587433256885	0.101625692837332	2.71178897346369	0.00669211816461685	0.0488667011509894
Smp_204720	577.6613499588	0.464334475555986	0.171257806776747	2.71131859209954	0.00670162005271698	0.0488840808096167
Smp_089460	3161.90942295807	-0.277206175678642	0.102471623113311	-2.70519942259636	0.00682633949703159	0.0497409706025741
Smp_093830	2669.95580628309	-0.289234841463348	0.106938320003049	-2.70468847327228	0.00683684730136076	0.0497647082465962
Smp_241840	2525.57712093015	0.28983532359215	0.107182024803118	2.70414114796343	0.00684811930764835	0.0497939522539177
Smp_165490	7839.06137127078	-0.246452018015553	0.0912344645845693	-2.70130393308886	0.00690681899311372	0.0501676249404577
Smp_340100	1998.87506863378	0.304441226217298	0.112760955799662	2.69988156856516	0.00693641633328557	0.0502762003291152
Smp_038830	1848.13433339354	-0.316897802283976	0.117369434784732	-2.70000279770624	0.00693388929687276	0.0502762003291152
Smp_082780	4087.65111354093	-0.306805943742909	0.113667520216911	-2.69915225701619	0.00695163638896954	0.0503333672720327
Smp_079490	2298.67132401887	-0.307733685768368	0.11410343889638	-2.69697117584536	0.00699733269034714	0.0506108446644287
Smp_322440	15585.4355492638	-0.294707758724187	0.109359350461419	-2.69485652100829	0.0070418946671213	0.0508795421001269
Smp_344970	1053.53152450277	-0.371199330159273	0.137775394570489	-2.69423529010008	0.00705503416468483	0.0509208775040974
Smp_181490	1840.15494485794	0.340149772357648	0.126285126043579	2.6935062189372	0.00707048263993649	0.0509714656473392
Smp_023550	7369.59734405815	-0.257168325361329	0.0954878737437928	-2.69320401930142	0.00707689492452131	0.0509714656473392
Smp_162000	14735.2669964998	0.260329288653748	0.0967166903433884	2.69166870505453	0.00710955302218299	0.0510459957575983
Smp_156880	6044.46014968265	-0.253583358645883	0.0941899220878493	-2.6922557427043	0.00709705003754654	0.0510459957575983
Smp_247880	538.341168068385	-0.491638854344956	0.182634785704106	-2.69192340577157	0.00710412586824722	0.0510459957575983
Smp_341810	523.28483931459	0.499181118108796	0.185516860890041	2.690758757527	0.00712897256896271	0.0511319411842842
Smp_124300	2896.10906692898	-0.349613842352132	0.130080909710352	-2.68766449381857	0.00719536524895596	0.0515542662513922
Smp_323430	2091.38821579381	-0.335647385633124	0.124964060141345	-2.68595134675905	0.00723236193533565	0.05168444442291
Smp_331990	357.857964308814	-0.597394738729116	0.222428966688668	-2.68577761081489	0.00723612341060847	0.05168444442291
Smp_165280	6417.07857235808	-0.248246386039534	0.0924219924521649	-2.68600989280792	0.00723109477770253	0.05168444442291
Smp_163430	2622.45863618054	-0.287834705179882	0.107237068257448	-2.68409711172694	0.00727259782960317	0.0518370835954269
Smp_015900	2116.86032832092	0.297109975590672	0.110689753919647	2.68416872447249	0.00727104015050451	0.0518370835954269
Smp_074870	3268.38362421999	-0.272047467046729	0.101413403117881	-2.68255929377013	0.00730611989585098	0.0520219989264742
Smp_319790	2180.74568667892	0.296168335291011	0.110493918712458	2.68040394206436	0.00735333657517737	0.0523039401575311
Smp_346130	521.982545950976	0.508279281124506	0.189874999958292	2.67691524021675	0.00743034294619557	0.0527969709965698
Smp_059530	25488.7407868954	0.271274066943309	0.10143502652213	2.6743628531918	0.00748713931837374	0.0531455266611348
Smp_032060	3361.55479677388	-0.281374769045259	0.105287078984117	-2.672452990055	0.00752989240892029	0.0533937825359803
Smp_318980	1714.89030970299	-0.369781812353423	0.138415895511977	-2.6715270741533	0.00755069810735622	0.0534218763017835
Smp_197180	3973.9311918843	-0.27549961423419	0.103128028306963	-2.67143296305596	0.00755281570418793	0.0534218763017835
Smp_146710	298.673585019242	0.613574229727393	0.229709905240875	2.67108303006784	0.00756069422923977	0.0534218763017835
Smp_038510	16096.8405971066	-0.301483709778019	0.112877513677974	-2.67089254497682	0.00756498597979801	0.0534218763017835
Smp_204770	6752.89483096424	-0.251709941309466	0.0942637085242147	-2.67027411980938	0.00757893455366881	0.0534653718153985
Smp_007540	1273.01957265295	-0.364497312285786	0.136594436054593	-2.66846383215863	0.00761989820634864	0.053699159433652
Smp_104860	689.556196779419	-0.428420084160569	0.160584942078264	-2.66787208449327	0.00763333140175591	0.0537386530683616
Smp_247940	3885.28464620777	0.307569101845545	0.115323094495315	2.66702088763357	0.0076526915527923	0.0538197487893098
Smp_104370	322.377671966258	-0.605285915500086	0.227243612973317	-2.6635992430342	0.00773096037533985	0.0543145465878533
Smp_316270	307.648943446763	-0.622007499522195	0.233741056346024	-2.66109646822761	0.00778866385640488	0.0546193732866714
Smp_340370	7204.1714873758	-0.260859329131144	0.0980422219478477	-2.66068357028776	0.00779822054500845	0.0546193732866714
Smp_153760	4352.38559736083	-0.290417530506814	0.109149564041555	-2.66073010054578	0.00779714305849425	0.0546193732866714
Smp_003630	6958.80166687259	-0.254599665952533	0.0957440347581117	-2.65917001091248	0.00783334239064615	0.0548094415590165
Smp_124050	5486.29139225968	0.353918101507252	0.133151320974624	2.65801419705557	0.00786025817814371	0.0549417638847031
Smp_343300	603.919614910072	0.522374730521248	0.196640508827897	2.65649602736962	0.00789573812281539	0.0551336179806764
Smp_146080	251.322983993816	0.637834997307691	0.240296987050643	2.6543611933564	0.00794587232337947	0.0554273044996714
Smp_036390	2065.64374772608	-0.330324930353817	0.124568252126754	-2.6517585718205	0.00800737750839573	0.0557973730093269
Smp_011560	6054.69908094007	0.300761072539437	0.113433550225185	2.65142959858327	0.00801518207855425	0.0557973730093269
Smp_063110	9435.61402714475	-0.238819443147456	0.0901513269452796	-2.64909515189294	0.00807076049124762	0.056127355635181
Smp_121140	1425.401036026	-0.353986802369463	0.133717616685437	-2.64727125074474	0.00811442367722953	0.0563738908102262
Smp_123340	3121.2899975389	0.272712676677862	0.103031854540411	2.64687729726247	0.00812388242891467	0.0563825368979477
Smp_245960	3929.8807084832	0.282758722847144	0.106884318499931	2.64546499257818	0.00815787277205327	0.0565041762940199
Smp_059170	8143.20461154086	0.243814242151296	0.0921612879021451	2.64551687266103	0.00815662191061179	0.0565041762940199
Smp_059810	2790.99103401324	0.278019089899299	0.105217022268705	2.6423394609029	0.00823354878778552	0.056970845644516
Smp_156410	4200.31162370853	-0.257703806138188	0.097635075922486	-2.63945926915428	0.00830384009472551	0.0573993538874077
Smp_006860	8832.89365791123	0.307573110619966	0.116583931932468	2.63821184893755	0.00833444974572007	0.0575529809402641
Smp_151740	434.402165470286	0.524871034151694	0.199035566343798	2.6370715736557	0.00836251850136747	0.0576887708476245
Smp_136540	3833.1459563863	0.260307873721334	0.0987537791597534	2.63592822407571	0.00839074780500338	0.0578253945115896
Smp_123570	2831.63429685766	0.280636542692002	0.106521728713801	2.63454739310517	0.00842495413502179	0.0580028938643827
Smp_060820	1477.67692366009	-0.354713423202951	0.134700641939102	-2.63334619714223	0.0084548118755321	0.0581501289715955
Smp_154280	760.312481265268	0.433581942222164	0.164732850995467	2.63203082810784	0.00848761609706707	0.0583173142044728
Smp_029740	893.143248667603	0.37679215912677	0.143221826993512	2.63082916226058	0.00851768408774221	0.0583486862058508
Smp_334580	1205.04153801305	0.353630552812518	0.134413196269679	2.63092138738382	0.00851537306800126	0.0583486862058508
Smp_172660	1231.62815185322	-0.363175190083623	0.138016932921063	-2.63138139934855	0.00850385424624885	0.0583486862058508
Smp_159740	480.859447194896	0.501260369839677	0.190638493401484	2.62937647531668	0.00855416024912203	0.0585401355433436
Smp_072980	3042.71158186051	-0.292225220734498	0.111201741561323	-2.62788349023606	0.00859179373393573	0.0587391157268276
Smp_313640	1963.81373032102	-0.321461982617061	0.122353689489725	-2.62731744304333	0.00860610066449211	0.0587783830458447
Smp_123830	451.400626272631	-0.499482190817049	0.190153300334187	-2.62673427144956	0.00862086268610806	0.0587839468226733
Smp_005390	2966.32963187277	-0.285117754559441	0.108549762718242	-2.6266087315134	0.0086240434805408	0.0587839468226733
Smp_317600	1566.3958555667	-0.332591366802578	0.126723214726995	-2.6245496337754	0.00867636458627281	0.0590819112303339
Smp_050360	1703.84836782086	-0.309490893711581	0.117989813153016	-2.62303062816291	0.00871514374999198	0.0592871622397869
Smp_034300	1824.9580933764	0.330765033378842	0.126207005368597	2.62081357855547	0.00877202152558596	0.0596150056946753
Smp_158990	1426.4219019865	0.345141334273707	0.131766624906884	2.61933804950692	0.0088100594025384	0.05981429054305
Smp_084060	2713.71514202258	-0.274681334886991	0.10489468400551	-2.6186392331623	0.00882812566022765	0.0598777218693701
Smp_074570	15347.6018089126	0.222997447379176	0.085241433530706	2.61606871380039	0.00889486553457933	0.0602708361592819
Smp_152330	2764.66767218829	0.302223497869943	0.115610825420133	2.61414531702939	0.00894509818639396	0.0605514338771284
Smp_026930	1437.7969456016	-0.328064447282569	0.125577926771595	-2.61243719908884	0.00898992072828575	0.0607631809660223
Smp_198380	4386.41926381777	-0.251278802661774	0.0961914133458884	-2.6122789334451	0.00899408389590307	0.0607631809660223
Smp_158450	16647.5608996997	-0.246926490075088	0.0946625538299114	-2.6084917434064	0.00909422056290151	0.0613792821472527
Smp_028100	3559.53987257324	-0.280677566811487	0.107641443843354	-2.60752324374193	0.00911998784283028	0.0614504289686752
Smp_134640	2968.63137777151	0.274217482692076	0.105168020837042	2.60742267953275	0.0091226671210781	0.0614504289686752
Smp_179560	1564.39346994363	0.31488719289658	0.120785296158892	2.60699938577249	0.00913395241452224	0.0614661268365497
Smp_319110	1381.62867519335	-0.342049578098577	0.131238763260346	-2.60631515873122	0.00915222071762386	0.0615287394767582
Smp_083740	2344.63050292332	0.295105032392892	0.113293838350783	2.60477565848888	0.00919344341062173	0.0616248003618238
Smp_009030	5268.42880358966	-0.251894853358276	0.0966836991517609	-2.60534977010846	0.00917805127522068	0.0616248003618238
Smp_026160	15504.0702163289	-0.221808418358514	0.0851448955841617	-2.60507006129647	0.00918554749166112	0.0616248003618238
Smp_103540	9742.87220242656	-0.234920930031384	0.090227102655783	-2.60366257052062	0.00922335134272315	0.0617273594461337
Smp_342540	988.758592825918	0.385444710079423	0.14806555441745	2.60320309876202	0.00923572234137227	0.0617273594461337
Smp_244190	1522.15756686518	0.416443621330254	0.159964801133545	2.60334535084746	0.00923189070853439	0.0617273594461337
Smp_334710	2347.9238319937	-0.291702594842549	0.112085291030323	-2.60250557554098	0.00925453103554932	0.061792899832695
Smp_036920	769.489920604181	-0.401469800609223	0.154296609075994	-2.60193534396788	0.00926993270041741	0.0618355860599272
Smp_004170	2276.39192230544	-0.318044340760269	0.122310890382763	-2.60029454257893	0.00931437758502291	0.0620717356733954
Smp_212390	7691.09147564028	0.277386064981593	0.1067260048188	2.59904852104733	0.00934825586034413	0.0621767715362424
Smp_019040	2109.66870299264	-0.306738798972501	0.118005644174616	-2.59935701481035	0.00933985795104612	0.0621767715362424
Smp_300080	5552.33995496648	0.290116680486844	0.111670932540789	2.59796057833471	0.00937792595889462	0.0623137306697509
Smp_156060	4639.8796804656	-0.275286682684389	0.10604081299212	-2.5960446258069	0.00943038162983618	0.0626016823086998
Smp_246970	3372.03665302641	0.305784024407022	0.117849177301057	2.59470648340521	0.00946717286361939	0.0627851927882932
Smp_133690	5202.49190329903	0.251799220561711	0.0970759477118373	2.59383736648297	0.00949113711230601	0.0628615928887307
Smp_345530	386.937393323318	0.512464650437663	0.197586278002169	2.59362469711605	0.0094970092986034	0.0628615928887307
Smp_000850	1771.36429961115	0.30346568075987	0.11707994245689	2.59195276656042	0.00954328730706257	0.063107055949593
Smp_060090	5740.40265008357	-0.296827119135571	0.114759075044423	-2.58652415088453	0.00969493760426261	0.064048172969835
Smp_133110	9657.42539514667	-0.231355661610194	0.0894722919843037	-2.5857799825982	0.00971589276020266	0.0641248922173376
Smp_175950	1450.38059533326	-0.422108190497064	0.163302969694406	-2.58481637711163	0.00974308706291962	0.0642426028817294
Smp_144590	2174.22318962418	0.337100110632205	0.130468529836043	2.58376568706516	0.00977281630828356	0.0643767861228967
Smp_018760	12747.4653012047	-0.221771761758435	0.0858453898819014	-2.58338580631446	0.00978358490569426	0.0643859317283657
Smp_097320	1580.49097585292	-0.30917212037249	0.119698664777813	-2.58292037715192	0.00979679298434049	0.0644110987016409
Smp_180740	10300.9094408179	-0.227982219054232	0.0882957467767106	-2.58202945642186	0.0098221201090178	0.0645158205055485
Smp_327400	448.479447663843	-0.513383771989123	0.199004694931456	-2.57975708646447	0.00988698350291332	0.0648797846692132
Smp_046250	3311.70833354394	-0.272121794036822	0.105507505654547	-2.57917000642403	0.00990380325306927	0.0649280855100931
Smp_094870	1407.25175357785	-0.350167472545056	0.135915516520181	-2.57636126845798	0.00998462638421617	0.0653954918905151
Smp_028170	45333.6645387686	-0.215931027963378	0.0838441590041893	-2.57538545949979	0.0100128430815002	0.0655177835189872
Smp_129560	5701.78963577792	-0.274562569703631	0.106756512488341	-2.5718578033693	0.010115442919731	0.0659736077005546
Smp_083120	1072.90699797076	-0.350380402029268	0.136202124693765	-2.57250320299378	0.0100966021679437	0.0659736077005546
Smp_088420	966.86454757838	-0.368022423011798	0.143106433063566	-2.57166931725793	0.0101209511813351	0.0659736077005546
Smp_079860	3598.27053302387	0.256776691020237	0.0998307944815051	2.57211907762397	0.0101078119339566	0.0659736077005546
Smp_066620	2939.54328736281	-0.290059093521931	0.112822591118033	-2.57093096912191	0.0101425541772324	0.0660517000688078
Smp_245260	756.776752101398	-0.417064361499179	0.16228499137038	-2.56995029532535	0.0101713107463756	0.0661761866949026
Smp_144130	463.245598282609	0.467690475819279	0.182093670385071	2.56840600131932	0.0102167416766131	0.0664088208979853
Smp_126760	6312.02621577076	0.270789133572986	0.105482409599029	2.56714967549885	0.0102538341555906	0.0665868662667684
Smp_337750	416.1669705862	0.487368660342658	0.189957542722902	2.56567153563152	0.0102976290475051	0.0667387137635951
Smp_332860	3702.31207277237	0.281891588983055	0.109869989154937	2.5656832329849	0.0102972818213485	0.0667387137635951
Smp_179460	2677.92780352577	-0.407266991680489	0.158755243401245	-2.56537663232417	0.0103063864495062	0.0667387137635951
Smp_158640	1278.80022345151	-0.345714028617316	0.134780629855306	-2.56501270982677	0.0103172025710176	0.0667457855301269
Smp_012900	3449.0521690865	-0.269822127765054	0.105302919168357	-2.56234233481852	0.0103968781620145	0.0670409435636728
Smp_042280	1734.33295158523	0.317798436150663	0.124011552442902	2.5626518650106	0.0103876147855187	0.0670409435636728
Smp_179350	10962.0118219098	0.249927786047373	0.0975575842696901	2.56184886001756	0.0104116616898128	0.0670409435636728
Smp_005670	3339.57864661069	-0.275468564886525	0.107526904622703	-2.56185710779182	0.0104114144492136	0.0670409435636728
Smp_017730	13422.0052075087	0.27595596005172	0.107674874838712	2.56286306777769	0.0103812982909628	0.0670409435636728
Smp_063180	3322.10686856218	0.271314760031765	0.105970087796337	2.56029569922791	0.0104583134635148	0.0672782226931262
Smp_214240	4193.2618008187	-0.252794475068061	0.0988217365620786	-2.55808573966172	0.0105250138472398	0.0676439092204626
Smp_334180	1360.10852993681	0.330271786670311	0.129188282729664	2.55651503133166	0.0105726503126617	0.0678865030365852
Smp_155020	898.01175280671	0.433354257413946	0.169550002062779	2.55590829927261	0.010591102574735	0.0679414281055895
Smp_004190	2423.02862478973	-0.314527517808479	0.123121964093288	-2.55460120478718	0.010630951985545	0.0681333841538573
Smp_096450	6879.58561387372	-0.249331963661423	0.0977000128387256	-2.5520156693633	0.0107101701871004	0.0685770598547175
Smp_006710	948.072489710285	-0.374607176105374	0.146971948969752	-2.54883451387361	0.0108083574661541	0.0691412540984917
Smp_002080	7769.4002145344	-0.244406777273164	0.0959261977703801	-2.54786265852216	0.0108385132151013	0.0691834199363937
Smp_343570	8154.29330590919	-0.228937535798363	0.0898623134275501	-2.54764791897929	0.0108451864585605	0.0691834199363937
Smp_142850	7676.9384009265	0.250212472101778	0.0982023266618945	2.54792814597201	0.0108364788542801	0.0691834199363937
Smp_203480	3833.3427978104	-0.261436908923023	0.102635734561365	-2.54723084547821	0.0108581578652801	0.0692018529129828
Smp_141140	7918.33201663388	-0.231438118741335	0.090905314743804	-2.54592505832679	0.0108988583793696	0.0693968125380266
Smp_034450	2965.03680169264	-0.285497602223926	0.112289804888233	-2.54250688660554	0.011006043233997	0.069961528991172
Smp_093740	14899.2381482795	-0.229568627638972	0.090294365039462	-2.54244689066302	0.0110079328832264	0.069961528991172
Smp_022640	11581.9380326347	-0.310850243922568	0.12242079973013	-2.53919468430055	0.0111107976149027	0.0705499674641003
Smp_243800	573.25651064305	0.458008203222511	0.180451393227032	2.53812505978424	0.0111448151075004	0.0707005646006312
Smp_333640	11430.0248275539	-0.22646402557052	0.0892749396846227	-2.53670320439911	0.0111901778797232	0.0709227894426779
Smp_052230	1397.25324664639	0.315412062179435	0.124364077176511	2.53619911264061	0.0112062997181535	0.0709594476618131
Smp_025560	7954.56742626717	-0.242210510825345	0.0955198476417831	-2.53570872237651	0.0112220031471726	0.0709933913384264
Smp_005210	7112.95066829894	-0.26196584397247	0.10332696389831	-2.53530960447349	0.0112347982460066	0.0710088905714451
Smp_065120	2653.36371123524	-0.271903027664038	0.107377625504099	-2.53221307872615	0.0113345090045155	0.0715732012943828
Smp_315600	474.658114144276	0.494161678782221	0.195186543083704	2.53174051333193	0.0113497949160234	0.0716038532202065
Smp_341530	3209.3291573573	0.259415765773542	0.102486235466486	2.53122543327658	0.0113664768781072	0.0716432482014031
Smp_150470	2243.46267309953	0.293099632727862	0.115886170127187	2.5292028583409	0.0114321930114135	0.0719913512204976
Smp_020220	1352.70891199518	-0.322323084819459	0.127596883784656	-2.52610467637626	0.0115335110811991	0.0725628048225028
Smp_163520	4594.32485586075	0.256037352253032	0.1014858688299	2.52288673492243	0.0116395884599241	0.0731094205311938
Smp_129080	1794.61372930264	-0.326351831291613	0.129359776804281	-2.52282308576782	0.011641695314772	0.0731094205311938
Smp_032800	2940.09067880462	-0.272833118789098	0.108232438111688	-2.52080728799212	0.0117085956481853	0.0734623405202415
Smp_341830	2874.01039845923	-0.274112603154711	0.108833192928971	-2.51864891378872	0.0117806056748168	0.0738112738978063
Smp_322000	967.171308250819	-0.395273552989094	0.156948244068384	-2.51849617901345	0.0117857162284376	0.0738112738978063
Smp_082810	5713.02088184003	-0.279194152838194	0.110894436926126	-2.51765697700582	0.0118138312898789	0.0739199069951946
Smp_245740	3835.90822206325	0.24739386887363	0.09830140836336	2.51668692231923	0.011846404298608	0.07405621047873
Smp_069220	2477.1130964728	-0.274773871561515	0.109233284312552	-2.51547752400539	0.0118871256414433	0.0741756640026061
Smp_310950	1196.90867443987	-0.327459946649982	0.13017591807816	-2.51551862652023	0.0118857396542341	0.0741756640026061
Smp_013040	11048.3918964727	-0.25116340697878	0.0999153684166826	-2.51376150595111	0.0119451182433506	0.0744698379857934
Smp_196160	2764.5512002136	-0.279950809615812	0.111388208728627	-2.51328944787908	0.0119611153128177	0.0745019015491658
Smp_009520	1292.9919187433	-0.32271998023766	0.12853528689602	-2.51075006740156	0.0120474959778595	0.0749719060671146
Smp_019880	2645.25640610997	-0.292041201356605	0.116536328072823	-2.50600998148929	0.0122102172853622	0.0759156987742085
Smp_079840	2334.58880547469	0.277759560547084	0.110923736720695	2.50405881336724	0.0122777623045942	0.0762301232300735
Smp_041740	17755.7113195988	-0.211207211653849	0.0843618048337918	-2.50358811158636	0.0122941064125425	0.0762301232300735
Smp_196880	3135.20485868161	0.254570282888562	0.101672869510096	2.50381723379298	0.0122861482301044	0.0762301232300735
Smp_136730	1090.89748064259	0.348680660706138	0.139423619107956	2.50087225490935	0.0123887856789681	0.0765861840491021
Smp_018950	1737.88544751527	-0.331934540245099	0.132697949543293	-2.50142930910025	0.0123693133657048	0.0765861840491021
Smp_055240	766.651333874043	0.387230640504536	0.154871021108294	2.50034278674874	0.0124073188611016	0.0765861840491021
Smp_125630	1786.99459026508	0.343176220566068	0.137206513596309	2.50116566313875	0.0123785259577955	0.0765861840491021
Smp_162350	735.49376177857	-0.383860409043086	0.153507342914982	-2.50059965701889	0.0123983244655391	0.0765861840491021
Smp_104960	2013.54387508888	0.281390230420754	0.112562185787783	2.49986466104406	0.0124240759780532	0.0766207165438968
Smp_019440	2545.45639346005	-0.342204189158701	0.13695986558366	-2.49857275852589	0.0124694542393212	0.0766960266870712
Smp_006850	1801.22845709018	-0.291763589525514	0.116772571245469	-2.49856268825488	0.0124698085347861	0.0766960266870712
Smp_171740	791.173651379392	0.382474989943686	0.15306723881972	2.49873841648218	0.0124636272879705	0.0766960266870712
Smp_045260	4232.64653165246	-0.25296385128587	0.101274617916267	-2.49780109261945	0.0124966290784321	0.0767921772554682
Smp_266850	4453.89441607848	-0.261265218277798	0.104637334888571	-2.49686422686529	0.0125296920387494	0.0768577356157065
Smp_064860	17821.5449009887	-0.215299518460941	0.086224801322103	-2.4969558080704	0.0125264566312116	0.0768577356157065
Smp_160170	294.0129181718	0.54765628482398	0.219471957881222	2.49533603340966	0.0125837897995661	0.0771206546287694
Smp_066630	3297.49536504499	-0.334785088025485	0.134209651172717	-2.49449339224229	0.0126137075000807	0.077235047529486
Smp_147680	840.941816148377	-0.38096329926514	0.152764331402169	-2.49379744452396	0.0126384643597472	0.0772999718328617
Smp_162240	1009.66309941853	0.37975151584647	0.152292764056998	2.49356243678354	0.0126468339697412	0.0772999718328617
Smp_024520	2116.97806226103	-0.28183152352224	0.11311386222139	-2.49157369386459	0.012717858104494	0.0776649270722835
Smp_025740	1556.22192418787	0.30675507029787	0.123209563586904	2.489701784241	0.012785032060389	0.0780057422777869
Smp_214180	4703.86751205193	0.241602443647555	0.0970850537377346	2.48856476198921	0.0128259875052768	0.0781861263199113
Smp_162310	10278.5675029467	-0.253155063127327	0.101774229496885	-2.48741812518536	0.0128674067921232	0.0783690152805089
Smp_266920	1985.13388508166	0.282821627188247	0.113716121146189	2.48708471883825	0.0128794724214716	0.0783729598412952
Smp_205760	425.154846608395	-0.499637419186218	0.20110500971632	-2.4844603318983	0.0129747962875877	0.0788830838954846
Smp_105960	3318.64586680805	-0.260243769580593	0.104854780283726	-2.48194473228975	0.0130667540225537	0.0792591698421498
Smp_148140	1535.15595175058	-0.31873871728315	0.12842986039984	-2.48181159966087	0.0130716367056164	0.0792591698421498
Smp_337090	4917.61783898751	-0.235256558200281	0.0948026312170949	-2.48154038743451	0.0130815884955935	0.0792591698421498
Smp_054410	978.400631216983	-0.349446242957074	0.140820218028918	-2.48150619171257	0.0130828437399702	0.0792591698421498
Smp_104310	665.418976254339	0.41610381350514	0.167779749612803	2.48005980736896	0.0131360347350409	0.0794672169019773
Smp_123710	1881.6762751053	0.291573913751942	0.117587720288543	2.47962893605269	0.0131519170164112	0.0794672169019773
Smp_203390	1550.28290330295	0.366606972969239	0.147837370954851	2.47979905622916	0.0131456442152571	0.0794672169019773
Smp_161170	3533.94618906337	-0.249048393445043	0.100507458516025	-2.47790957131141	0.013215463454025	0.0797265220172232
Smp_135460	2852.47579131284	0.265800085511234	0.107286656092028	2.4774757196574	0.0132315411172208	0.0797265220172232
Smp_042560	1163.55932159459	-0.346785454641936	0.139990175800582	-2.47721279481739	0.013241292992371	0.0797265220172232
Smp_086710	2729.74185788432	0.265808347680001	0.107292736820441	2.47741231659364	0.0132338921539711	0.0797265220172232
Smp_333210	739.220245602339	0.377097112854703	0.15229665956553	2.47606949443593	0.0132837719006741	0.0797391444892876
Smp_034870	6275.24531624583	-0.23219367835049	0.0937614469994167	-2.47643019365875	0.0132703572631495	0.0797391444892876
Smp_157800	2190.64998852671	-0.361073451254627	0.145834880474611	-2.47590597036549	0.0132898574148813	0.0797391444892876
Smp_045980	6064.91286537002	0.237323446315985	0.095842933326393	2.47617052274246	0.0132800133845139	0.0797391444892876
Smp_064280	469.903388568386	-0.526325774384458	0.212669935476477	-2.47484804659977	0.0133292874080302	0.0799058766539031
Smp_146760	1332.9208396435	-0.326378028020758	0.131896741389212	-2.47449652344066	0.0133424119355614	0.0799147604936245
Smp_182620	4057.07006165978	0.261551624982316	0.105776269492113	2.47268717490379	0.013410146944332	0.0802504347217914
Smp_033400	2715.07242171891	-0.272860050239829	0.110372659679725	-2.47217065377969	0.0134295391753374	0.080296478135467
Smp_245560	7034.72118665153	0.247638194111156	0.100210394861021	2.47118269970495	0.0134666998946741	0.080448588404737
Smp_006250	3775.71913174666	-0.256714936611422	0.103914708731319	-2.47043887959289	0.0134947377341204	0.0805459824408715
Smp_054240	8587.40974334622	-0.291978135904011	0.118320058534393	-2.4676976965756	0.0135985107528385	0.0810948547415148
Smp_208080	2496.92004059554	-0.273639750586959	0.110942031651391	-2.46651108253369	0.0136436506321975	0.0812934183501768
Smp_173940	2194.28318334456	-0.285232052273403	0.115922516200508	-2.46054055434792	0.0138727892464844	0.0825870124786375
Smp_059910	1635.20937108086	-0.296496392753584	0.120526419777467	-2.46001161654861	0.0138932518774151	0.0826371584805695
Smp_103570	3863.1515985539	0.25204214098989	0.102530945888	2.45820555742466	0.0139633225459279	0.0829820311300861
Smp_171550	646.965137726891	0.392415716748589	0.159768852415084	2.45614655683376	0.0140435871271835	0.0833147640803695
Smp_141440	852.791627018986	0.359651310952887	0.146428013270861	2.45616465674233	0.0140428797806931	0.0833147640803695
Smp_315420	1169.3213520137	-0.427036520153034	0.174092423194999	-2.45292995706491	0.0141697926730671	0.0839908954299937
Smp_018310	719.197791682123	0.428791630043141	0.174878717903507	2.45193717785452	0.0142089466478839	0.0841503104323339
Smp_036020	6012.39827902683	0.251907962267358	0.102807103672637	2.45029723889017	0.0142738328972583	0.0844617146610181
Smp_156450	9793.89554879253	-0.231297787643676	0.0944205728722947	-2.44965456793521	0.0142993321877757	0.0845397210481418
Smp_344810	1857.42390701576	0.288135805339965	0.117648487600292	2.449124601745	0.0143203899079952	0.0845913565649559
Smp_125300	3591.70986902117	0.259818080410477	0.106131763806978	2.44807087992064	0.0143623398563069	0.0847001580381297
Smp_212880	6382.16389927808	-0.226307357457407	0.0924442272619265	-2.44804206990881	0.0143634883386339	0.0847001580381297
Smp_212830	2958.82440563326	0.268291511162258	0.109716261192428	2.44532130648993	0.0144723145623565	0.0852686413356352
Smp_174490	1851.62925034014	0.385012280609436	0.157528232935603	2.44408429799901	0.0145220329235553	0.0854149391493432
Smp_210150	3252.28025207153	-0.256954733182969	0.105125682411026	-2.44426221347429	0.0145148728104232	0.0854149391493432
Smp_133250	2975.11659307878	0.271888050707423	0.111259822384589	2.44372177557137	0.0145366320835098	0.0854276049839136
Smp_309000	1448.51555131152	0.375983779370004	0.153889570711609	2.44320506991732	0.0145574627308348	0.0854768384811377
Smp_029070	4154.79285590081	0.243059516320633	0.0995059942443189	2.44266205434664	0.0145793824030592	0.0855323767646142
Smp_158690	623.682730995513	0.40915850563206	0.167729788776158	2.43939081195708	0.0147120479082833	0.0862369742463335
Smp_166550	2786.32862510593	-0.256862517264624	0.105312450954622	-2.43905174493854	0.0147258594725434	0.0862442827811756
Smp_062680	1127.89440242551	0.335925113371363	0.137748869157539	2.43867783035791	0.0147411037674297	0.0862599627106884
Smp_006930	2953.4762376301	0.262806788837533	0.107796232097294	2.43799605723074	0.0147689350917866	0.0863492082368172
Smp_141980	2444.46577586135	0.310713349552329	0.127547704955151	2.43605598126273	0.0148483863653631	0.086680773652425
Smp_137610	1743.08457592775	0.285809349888282	0.117327574199498	2.43599470830538	0.0148509017796113	0.086680773652425
Smp_246550	4072.55010004232	0.301054816949923	0.123675013323387	2.43424123321274	0.014923045798123	0.0869539782328661
Smp_207030	2078.35879938374	0.276402397890307	0.113545194661722	2.43429410389207	0.0149208660092473	0.0869539782328661
Smp_134300	3163.66879179124	0.262390520012409	0.107884320754942	2.43214693457102	0.0150096169655702	0.087317125908593
Smp_024370	6239.35097539774	0.237457541720107	0.0976340499573377	2.43211811682365	0.0150108112721649	0.087317125908593
Smp_334010	4484.64841574522	0.242940790949746	0.099932425117583	2.43105068914215	0.0150551081644633	0.0875006455892259
Smp_332160	3042.17914154791	-0.268520270034249	0.110495018560382	-2.43015724629714	0.0150922733834951	0.0876424403589767
Smp_172700	1588.99802190213	0.302260898170237	0.124403180766122	2.42968786094374	0.0151118311205264	0.0876818333147024
Smp_049510	5875.46127819998	-0.2269126757775	0.0934454811083708	-2.42828944841478	0.0151702307221727	0.0879463375650281
Smp_165400	2619.70769551906	-0.290810609501839	0.119834358900419	-2.4267715217094	0.0152338462546748	0.0880919298164179
Smp_035270	1688.68432314146	-0.317044291696208	0.130644149568625	-2.42677756901521	0.0152335923498652	0.0880919298164179
Smp_075000	1057.4460324519	-0.393518702789904	0.162135614612167	-2.42709600682868	0.0152202275444587	0.0880919298164179
Smp_346610	1450.06447775202	-0.305368937323042	0.125855062588314	-2.42635402218136	0.0152513845826079	0.0881191109217344
Smp_011150	3143.95708617263	-0.253436201485829	0.104584532266386	-2.42326657674679	0.0153816348064311	0.0887969228859067
Smp_340920	1427.73997688732	-0.321080567937145	0.132539511430718	-2.42252717300065	0.0154129730201396	0.0889030645464188
Smp_045810	2056.67501545389	-0.272960941097412	0.112759101093915	-2.42074420999568	0.0154887717434314	0.0892652638513126
Smp_138240	2728.36570063412	0.257657276723088	0.10646300938537	2.42015774502891	0.0155137756026904	0.0893343588396535
Smp_173640	1837.93169528223	-0.31936889041258	0.13201567591273	-2.41917399736453	0.0155557973301307	0.089426292189294
Smp_129340	8227.59110065535	-0.215298720374079	0.0889898634473034	-2.4193622962639	0.0155477462193909	0.089426292189294
Smp_194280	1874.17806295686	0.354628467058991	0.146624197324959	2.41862171134712	0.0155794326300472	0.0894872180524217
Smp_214390	316.198425454843	0.600853567939757	0.248619797804434	2.41675672350273	0.0156594791998483	0.0898717936686945
Smp_245000	3612.2582919464	-0.272846237441567	0.112931500880045	-2.4160330405188	0.0156906374813606	0.0899753848555217
Smp_019380	2256.04423948142	-0.304820443137235	0.126217882048898	-2.41503373522893	0.0157337523708822	0.0901473090765739
Smp_194680	1190.87067645462	-0.344966040270183	0.14289375662878	-2.41414354558793	0.0157722472096931	0.0902924977876008
Smp_340340	503.458152054874	0.509416237481265	0.211153925769752	2.41253500556152	0.0158420160969163	0.090616332074361
Smp_128050	1826.00693175512	-0.278484161605478	0.11551357185758	-2.41083499650438	0.0159160472367291	0.0909639868716976
Smp_346830	1787.41158738466	0.281407951718056	0.116864214993755	2.40799077573143	0.016040586303335	0.0915994878420062
Smp_347730	2894.04538776539	0.276984315233731	0.115116606559008	2.40611952969402	0.0161229884848117	0.0919935103572298
Smp_040720	1695.71799521029	0.283102833850692	0.117731972284764	2.40463850521368	0.0161884704208989	0.0922231714188172
Smp_345410	2854.06170624282	0.248858567033361	0.10349264536749	2.40460146853617	0.0161901109498361	0.0922231714188172
Smp_103530	3679.62509539996	-0.255554185388995	0.106331876684532	-2.40336382049551	0.0162450162996846	0.0923825947647347
Smp_247520	5220.48937787598	0.22768032443024	0.0947290836198073	2.40348914747269	0.0162394490266235	0.0923825947647347
Smp_340650	620.251734399381	0.40632284138596	0.169182327138588	2.4016860877739	0.0163197061880597	0.0926887373486619
Smp_158050	10411.2777120008	-0.226062851966451	0.0941321310607823	-2.40154822183383	0.0163258571466393	0.0926887373486619
Smp_129000	252.198370593855	0.565056878445858	0.235372012883076	2.40069697125187	0.0163638812580961	0.0927417435132932
Smp_167200	1622.42266733541	-0.322576470558502	0.134382666889558	-2.4004321243573	0.016375727438536	0.0927417435132932
Smp_034420	3386.14799490787	-0.283019831104145	0.117882637450752	-2.40086103623514	0.0163565466694499	0.0927417435132932
Smp_092850	2694.01793415444	-0.25547432421105	0.106456973632469	-2.39978946887075	0.0164045037232698	0.0928281232947435
Smp_347660	1222.73167609781	0.34757085664767	0.145028563637626	2.396568289238	0.016549409345674	0.0935709602542884
Smp_080180	1475.4173589444	-0.293475476034319	0.122653542395114	-2.39271912007989	0.0167240385571943	0.0944804943675569
Smp_064350	2870.81169154677	-0.255706407616923	0.106890431276876	-2.39222916927496	0.0167463823245376	0.0945289212792979
Smp_157160	6935.36890487374	-0.225207029701836	0.094177363801507	-2.39130742899635	0.0167884885038305	0.0946887305589915
Smp_144940	4342.83996243141	0.240647077819824	0.100686479595604	2.39006348008548	0.0168454608892506	0.0949320554546933
Smp_094190	2317.54317321627	-0.342560605765289	0.143523938751149	-2.38678375709325	0.0169964852735499	0.0957045733532784
Smp_344260	263.038424195803	0.603640007475992	0.25296094678907	2.3862972333802	0.0170189895772967	0.0957527413594792
Smp_023170	3138.45312217498	-0.26656827517058	0.11174211482698	-2.38556676310746	0.0170528268026246	0.0958645398634033
Smp_025020	3404.04815351976	0.248781088785413	0.104309642076895	2.38502485323472	0.0170779675607703	0.0959273071498589
Smp_214090	9230.62788146368	-0.214441103573859	0.0899599998513424	-2.38373837181214	0.0171377814158679	0.0961845720674712
Smp_174800	2866.18699706072	-0.249094090932165	0.104723127025457	-2.3785967627916	0.0173786750895323	0.0974568838354167
Smp_140770	213.292724439563	0.6097953843548	0.256575525902933	2.37667011383422	0.0174697039373102	0.0976482474150627
Smp_156390	3473.17273550627	0.240093677797023	0.101001229132205	2.37713619784521	0.0174476445049405	0.0976482474150627
Smp_126170	8358.63040210059	0.254475022004056	0.107033636619304	2.37752383308407	0.0174293166053496	0.0976482474150627
Smp_244750	579.404457902542	-0.510556389120357	0.214815392562901	-2.3767216260858	0.0174672646968773	0.0976482474150627
Smp_346640	2364.1282306928	0.258782422420655	0.108914136871192	2.37602234066919	0.0175004031992671	0.0977182307566418
Smp_050890	4447.63802735221	0.239667674990531	0.100878497493498	2.37580535937282	0.0175106969450276	0.0977182307566418
Smp_105970	10341.6891472658	-0.210418032880611	0.0885811818532763	-2.37542589157528	0.0175287119246578	0.0977393002850132
Smp_342080	15197.5872530344	0.252048632953952	0.106125856881381	2.37499738857866	0.0175490743487602	0.0977734142288069
Smp_019430	4626.96189425784	-0.23427829368715	0.0987246266604691	-2.37304816044404	0.0176419634255994	0.0982112221843588
Smp_018360	8799.72101456183	0.210915370549866	0.088900530582228	2.3724871962916	0.0176687755043165	0.0982807739559385
Smp_145440	3496.52203272181	0.247871330477855	0.104567978256715	2.37043246517905	0.0177672895239395	0.0987487249330533
Smp_120360	3376.6181122276	-0.254826150699264	0.10753065108617	-2.36980012791941	0.0177977036138575	0.0988377326905484
Smp_018990	5239.00506827451	-0.239897758492353	0.10127310897554	-2.36881992583336	0.01784493943801	0.0988948006817193
Smp_052060	2409.47413000198	-0.26371991096873	0.111340439124698	-2.36859054124415	0.0178560093017702	0.0988948006817193
Smp_046360	2991.32986283742	0.255828136220074	0.107995240439347	2.36888343578208	0.0178418755764387	0.0988948006817193
Smp_045920	1443.76047939982	-0.316733484111703	0.133733573857255	-2.36839168337624	0.0178656108457651	0.0988948006817193
Smp_146120	2377.96857752485	0.335461860135237	0.141723848393498	2.36701066149307	0.0179324162241188	0.0991047543980287
Smp_324020	484.051322292295	-0.427178980836295	0.18045272053894	-2.36726262458378	0.0179202114972192	0.0991047543980287
Smp_130200	2432.56187506408	0.277761847268253	0.117383623361798	2.36627426648895	0.0179681278803394	0.099142467661294
Smp_095360	3676.85822627535	-0.2706754035596	0.11438077114989	-2.36644149920003	0.0179600124262209	0.099142467661294
Smp_072370	1896.37264101674	-0.274253295083801	0.115964819920106	-2.36496978370464	0.0180315420351018	0.0992601786495439
Smp_056850	1252.52630480122	-0.302688844151952	0.127973862868529	-2.36523956819926	0.0180184110847037	0.0992601786495439
Smp_056440	1443.61069539842	-0.291537903756646	0.123274810003073	-2.3649430386417	0.01803284422727	0.0992601786495439
Smp_044250	5079.85773493981	0.247419603909978	0.104668725982643	2.36383505757973	0.0180868632291759	0.0994777477604673
Smp_147360	3314.53740181754	-0.243112572152842	0.102875579192695	-2.36317087165528	0.0181193131407045	0.0995764334650088
Smp_080530	1825.95324497618	-0.286883185839086	0.121421878712397	-2.36269763638401	0.0181424649333312	0.0996239034419084
Smp_029160	6160.80742600181	0.221218845749186	0.0936573078960487	2.36200303765638	0.0181764932659711	0.0997309750420667
Smp_099930	8209.86122199023	-0.221782888962461	0.0939302254621903	-2.36114507200597	0.0182186020701285	0.0998564372186382
Smp_142770	12155.5467942437	-0.236374765972728	0.100118727577997	-2.36094456742453	0.0182284551041599	0.0998564372186382
Smp_151780	400.076172584426	-0.458971492673981	0.194459013371994	-2.36024797573144	0.0182627227210437	0.0999643769993969
Smp_124160	694.022094399378	-0.369794140638287	0.156727622584205	-2.35947010833784	0.0183010551971808	0.10001468381644
Smp_245450	7055.7662942062	-0.227106300989376	0.0962435973653156	-2.35970295382185	0.0182895734401152	0.10001468381644
Smp_304090	2182.01079993797	0.275633312048124	0.116890919565914	2.35803870028326	0.0183717775551005	0.100321305599212
Smp_243960	934.94246821806	0.381019644693319	0.161629130262907	2.35736988792521	0.0184049038542333	0.100422305290507
Smp_038870	2776.69718532282	-0.246954096905105	0.104856567541956	-2.35516098508845	0.018514682649219	0.100941049804797
Smp_039390	1341.41013125147	-0.300799510463287	0.127759428092117	-2.35442123493543	0.0185515748682787	0.101061912615766
Smp_201730	1108.60683861771	0.351259244840326	0.149389172709986	2.35130323348291	0.0187077811814263	0.101751355015301
Smp_320750	314.78590243181	-0.514816890220375	0.218943214594419	-2.35137175259826	0.0187043361693576	0.101751355015301
Smp_173760	1138.37929124511	0.33485566043462	0.142454217290309	2.35061949589189	0.0187421886369614	0.101857785276408
Smp_010110	2367.7135360759	-0.257681598176573	0.109643960183996	-2.35016682856175	0.0187649984801729	0.101880762113674
Smp_125650	4125.95439030008	0.249617039360729	0.106222428197202	2.34994665060107	0.0187761019921034	0.101880762113674
Smp_149700	2493.17830418827	-0.256513384619672	0.109175266068037	-2.34955584591674	0.0187958243146491	0.101907218085112
Smp_344650	5600.34694181915	0.227244724900005	0.0967814577228352	2.34801924094585	0.0188735463122767	0.102086699674915
Smp_340060	41402.8726408676	0.243635665171142	0.103760339298811	2.34806156974405	0.0188714015484591	0.102086699674915
Smp_331570	1723.10948183819	0.366571452539486	0.156098849614263	2.34832898157369	0.0188578569471891	0.102086699674915
Smp_318200	274.054851593601	-0.592103531394903	0.252239920543321	-2.34738232599947	0.0189058439910728	0.102180876499783
Smp_202120	268.233634705909	0.54443486618878	0.231987874393894	2.34682466750128	0.0189341622859583	0.102253414579715
Smp_198980	12581.2263697686	0.237639048834257	0.101305754273745	2.34576061881062	0.0189882983567704	0.102465157170497
Smp_134470	1710.573394113	0.27431321350444	0.117053254707402	2.34349069737651	0.019104238653347	0.103009814702729
Smp_019260	5290.6756651044	-0.225569779832519	0.0962907324418365	-2.34259075730649	0.0191503757370854	0.103096611026945
Smp_210720	801.602375054049	-0.348676661114301	0.148830282240469	-2.34278035266328	0.019140647692102	0.103096611026945
Smp_165940	215.437573469407	0.603647051906107	0.257736588146358	2.34210849242452	0.0191751399929829	0.10314902892777
Smp_136930	3236.79039301199	0.240669258672299	0.10277219496794	2.34177404450082	0.0191923302951831	0.10316065399071
Smp_025750	4096.07982146882	-0.283065224215452	0.120980134128997	-2.33976616287785	0.0192958169418829	0.103554720476219
Smp_341920	1515.84870436635	-0.286469535040509	0.122431958814027	-2.33982644577021	0.0192927028622994	0.103554720476219
Smp_048830	1182.03454875555	-0.315828519868395	0.135052076946729	-2.33856840271307	0.0193577816927211	0.103644160326706
Smp_042550	3841.39616140658	-0.238332127463537	0.101910134043	-2.33864992624752	0.0193535586580696	0.103644160326706
Smp_066050	535.104750071536	0.422676907622787	0.180699771575232	2.33911146615263	0.0193296654138583	0.103644160326706
Smp_123590	970.074343221106	-0.324949882599733	0.139096929580869	-2.33613986720541	0.0194839530865305	0.104238389700659
Smp_037190	1501.2083970053	-0.295767083964725	0.126735019355787	-2.33374394439795	0.0196091335747872	0.104826396306339
Smp_134020	7242.30225869297	-0.219746849889297	0.0941970375618442	-2.33284247124039	0.0196564146667221	0.104997377643876
Smp_025260	3605.61733969127	-0.237952089262215	0.102021103375446	-2.33238106028449	0.0196806535708819	0.105045105840228
Smp_343880	785.022685416012	0.382929784063365	0.164239566067262	2.33153187890512	0.0197253311189456	0.10520176596771
Smp_174850	6562.49416921776	-0.224506200842675	0.0963111154821695	-2.33105181804523	0.0197506274846121	0.105254896781349
Smp_144240	606.37682718319	0.394385531812171	0.169296568362218	2.32955419963601	0.0198297252325266	0.105349252318934
Smp_129380	346.310925965443	0.488227586769817	0.20953182182432	2.33008801488476	0.0198014997471385	0.105349252318934
Smp_045710	4148.12069028263	-0.227577127931285	0.0976789475335091	-2.32984828028797	0.0198141713733612	0.105349252318934
Smp_039740	4481.3902905853	-0.232317322935395	0.0997176805482064	-2.32975056838678	0.0198193381516305	0.105349252318934
Smp_213990	1634.32916502483	0.326560979355231	0.140219428129113	2.32892819285025	0.0198628700926454	0.105443728009218
Smp_100140	1106.83992813858	-0.314311638951038	0.135039977199146	-2.32754511271516	0.0199362708546388	0.105751594394313
Smp_032760	4762.37381853398	-0.2494529929226	0.107243478723564	-2.32604346568804	0.0200162320159148	0.105930159257702
Smp_166230	716.029566380321	0.36578933414097	0.15725389318785	2.32610669742853	0.0200128593537118	0.105930159257702
Smp_315910	6782.51251324006	-0.231645713962416	0.0995772632648822	-2.32629122720739	0.0200030197178847	0.105930159257702
Smp_245990	320.749981621096	0.506751197078529	0.217953100439804	2.32504697595934	0.0200694484561143	0.105966687848283
Smp_168350	982.034131840706	-0.324507674528844	0.139559336218463	-2.32523085392773	0.0200596193746374	0.105966687848283
Smp_145190	4517.05616691331	0.222860046293602	0.0958502216942557	2.32508639369124	0.0200673410520969	0.105966687848283
Smp_164380	4857.29950320574	0.235009514746673	0.101090517626342	2.32474341080468	0.0200856845389225	0.105970898289903
Smp_304360	2433.91959770666	-0.258497410352294	0.111227363450056	-2.32404511204984	0.0201230763386682	0.106086632863762
Smp_012280	10478.1486974114	-0.202371801614068	0.08714954449645	-2.32212116292027	0.0202264124492018	0.106549574099249
Smp_105710	1022.60055643483	-0.317521734713908	0.136807952110835	-2.32093039779346	0.0202906006416453	0.10680573834682
Smp_312770	4542.07493236883	0.233202235803513	0.10052676572432	2.31980243394118	0.0203515673599378	0.107044565792041
Smp_337010	3778.87326820764	0.24815741206089	0.107077257629402	2.31755479692775	0.0204735293006618	0.107603602695055
Smp_157750	5152.56942405625	-0.218127388287192	0.0941715877740646	-2.31627599622214	0.0205432040821017	0.107840991935084
Smp_065840	8951.73687148734	-0.20671249711179	0.089248347851105	-2.31614928554927	0.0205501190925248	0.107840991935084
Smp_061840	3064.01002041782	-0.244187781015643	0.105547134798744	-2.3135424896304	0.020692831471457	0.108498833474282
Smp_131460	3068.171058212	-0.239214183680462	0.103408962610003	-2.31328288808616	0.0207070908874286	0.108498833474282
Smp_076540	876.936169414959	0.363419038381399	0.157172493652769	2.31223053051686	0.0207649826601662	0.108719176948422
Smp_024360	4057.7975229548	-0.224856974282199	0.0972608347702145	-2.31189640530476	0.0207833928763331	0.108732628584718
Smp_135940	812.66214561841	-0.345682445781501	0.149548897234374	-2.31150113557671	0.0208051905109628	0.108763768215726
Smp_092180	966.758038868884	0.347107002293461	0.150247051478451	2.3102416911206	0.0208747770806568	0.10904449762681
Smp_133150	2275.30659207107	0.254865319519344	0.110356570389211	2.30947118617832	0.0209174488021244	0.109161745679167
Smp_030780	6957.2279409871	-0.21079890623947	0.0912840886908282	-2.3092623179208	0.0209290293289312	0.109161745679167
Smp_130110	1316.6889288103	0.291797273919125	0.126490260316427	2.30687543206227	0.0210617655045115	0.109770659394812
Smp_027550	20752.925409792	-0.19458781335862	0.0844217658819289	-2.30494839009608	0.0211694640297353	0.110248255766391
Smp_038300	642.512890547818	-0.406809615433106	0.176589181140781	-2.30370633583032	0.0212391339441301	0.110527229258915
Smp_091990	2454.85490672119	-0.268407717210825	0.116548034829786	-2.30297934755249	0.0212800051160851	0.110656026603643
Smp_174170	4693.41159151429	0.233559604107938	0.101464347877243	2.30188838734283	0.0213414672648073	0.11089162097323
Smp_181170	1998.86747307466	0.269801934184139	0.117238583602424	2.30130666794033	0.021374303128506	0.110922732497634
Smp_144430	3271.5445473996	0.23526779398764	0.102236568538899	2.30120980535576	0.0213797749263359	0.110922732497634
Smp_181080	5943.44556625856	0.286738765648552	0.124638172140728	2.30056940601469	0.0214159819883891	0.111026661909594
Smp_173380	3085.84936375145	0.255501536532941	0.111092835829376	2.2998921093828	0.0214543332449696	0.111141542183752
Smp_150740	1801.10576109541	0.393407256980504	0.171104913014711	2.29921660371424	0.0214926426396699	0.111256032487703
Smp_123870	4644.24200253859	-0.256105974185932	0.111459530354442	-2.29774854937495	0.0215761046180139	0.111577706677808
Smp_064510	5227.21810517468	-0.224956701781264	0.0979114697521953	-2.29755208813235	0.0215872952313709	0.111577706677808
Smp_200190	10959.7297539234	0.207611641741808	0.0903805822058806	2.29708236741475	0.0216140714402374	0.111587841489241
Smp_172530	613.448980558454	-0.382487973073849	0.166520126432614	-2.29694740970925	0.0216217699855319	0.111587841489241
Smp_127600	2672.42974683253	0.27047057404004	0.117975132189891	2.29260666226416	0.0218706604775716	0.112787538330617
Smp_125290	5697.49227202906	0.249086756037151	0.108714481382988	2.29120125367335	0.0219517764973294	0.113120866274526
Smp_148010	3384.54793777917	-0.257959278824263	0.112650472532882	-2.28990853765807	0.0220266192139837	0.113421391061354
Smp_347340	1712.11183084252	0.271216411007192	0.118480387686031	2.28912494552183	0.022072093815036	0.113570353782914
Smp_018590	351.199322031665	0.478032554022692	0.209229116279281	2.28473246230515	0.0223285199367698	0.11474647061264
Smp_334860	234.432837155435	-0.601721870355446	0.263377415498837	-2.2846373111217	0.0223341032544416	0.11474647061264
Smp_343200	535.892857544219	0.39884673408556	0.174625675289459	2.28400968771878	0.0223709616012726	0.114849873172128
Smp_124520	3297.13184157992	0.353524637795253	0.154848849213604	2.28303044930989	0.0224285748180801	0.115059594582438
Smp_024580	4301.88719553646	-0.233232722274018	0.102221897258104	-2.28163171032837	0.0225110929288507	0.115310553629576
Smp_135970	588.233318160894	0.409776467042891	0.179591805987733	2.28171026394646	0.0225064517015939	0.115310553629576
Smp_335350	7811.70648577328	-0.213756828403866	0.0937173927558287	-2.28086614574082	0.0225563687888569	0.115392281355235
Smp_037640	1371.22420303855	0.287878514031066	0.126218579880598	2.28079347987751	0.022560670393171	0.115392281355235
Smp_064390	3758.21151453543	-0.249259694916569	0.109331367432659	-2.27985527639264	0.0226162733303569	0.11559054366312
Smp_133310	3878.3421305582	0.224467995341712	0.0984827269172691	2.27926259119812	0.0226514603632566	0.115684243998061
Smp_210380	1178.58709566609	-0.31953211276697	0.140253296349153	-2.2782502877616	0.022711669674641	0.11590550233958
Smp_321930	1056.59580557065	0.310000175727411	0.136206879076188	2.27595094924692	0.0228489455670666	0.116519437126556
Smp_343030	1038.67607908386	0.31777282902966	0.139676232918844	2.27506729233094	0.0229018933810738	0.116616169263865
Smp_133830	5673.52027542539	-0.253810222052857	0.111558881503118	-2.27512340239593	0.0228985281573846	0.116616169263865
Smp_078780	3846.75618339076	-0.235988439720248	0.103757225969895	-2.27442896159078	0.0229402077789114	0.116647071511735
Smp_316620	790.570616200214	-0.356483276800405	0.156737286363222	-2.27439995339905	0.0229419502536193	0.116647071511735
Smp_121780	3955.79389183482	0.284717235396063	0.125265692958055	2.27290672068848	0.023031801720534	0.117017236868797
Smp_093840	10453.1117359308	-0.207501711749165	0.0913263097289012	-2.27209127758612	0.0230809978308408	0.117180450525807
Smp_346920	1916.72096689065	0.271105479144143	0.119353505778172	2.27144965182685	0.0231197715781082	0.117290548493817
Smp_211150	3386.46926233718	-0.229982774960983	0.101319747235681	-2.26987118736111	0.0232153997540996	0.117688703037031
Smp_046140	7571.01227361209	-0.207255403274979	0.0913600820682895	-2.26855535353023	0.0232953792538651	0.118006998670502
Smp_326430	309.418454951253	-0.497514337074706	0.21948317841291	-2.26675383814035	0.0234052675101447	0.118301735043913
Smp_126740	3480.48384548234	0.23280264093034	0.102680261985344	2.26725795619385	0.0233744722343147	0.118301735043913
Smp_180470	2712.24078593267	-0.24702881623706	0.108966276478612	-2.26702080882379	0.023388954573642	0.118301735043913
Smp_066430	2092.75665588221	-0.264638131473502	0.116771009602658	-2.26629993500953	0.0234330254085279	0.118354883299584
Smp_160530	2447.62159064732	0.244029077770358	0.107697941970024	2.26586574735365	0.0234596043648176	0.118402003205962
Smp_051000	1462.93554748472	0.281621005294001	0.124308370647386	2.26550315016878	0.0234818209300857	0.118427052802431
Smp_083240	1043.9364976268	-0.325995003334938	0.144030760749671	-2.26337069691331	0.0236128475487091	0.118873241026323
Smp_326250	914.25835838275	0.318625633253462	0.14079118960597	2.26310775656626	0.0236290475277688	0.118873241026323
Smp_084870	5334.8789562285	-0.21834268464346	0.0964918419516481	-2.2628097902087	0.0236474171446551	0.118873241026323
Smp_024800	555.950659642394	-0.463160595067184	0.204632649361484	-2.2633758420877	0.0236125306462864	0.118873241026323
Smp_267110	1830.98295030874	-0.275755715443666	0.1218725587544	-2.26265632117705	0.023656883339446	0.118873241026323
Smp_333400	3814.90767846277	0.224698677272738	0.0994080833685292	2.26036625653195	0.02379852894706	0.119497514771485
Smp_168800	898.183095814466	-0.321731321273953	0.142441024370597	-2.25869845218808	0.0239021488235232	0.119930080061888
Smp_132330	3202.75660835324	0.238956920776178	0.105901034300608	2.25641725176999	0.0240445122160034	0.120556268700254
Smp_342700	3918.87771269957	0.22307232708491	0.098926701085207	2.25492536027028	0.0241380141913549	0.120936736795226
Smp_149050	2145.61805962439	0.257801229863235	0.114380032959743	2.25390064325275	0.0242024192131143	0.12117097409104
Smp_059980	2479.43075965913	-0.266436066982238	0.118253953848442	-2.2530837939145	0.024253866094217	0.121340041450951
Smp_202980	725.010489142725	0.347280260474668	0.154244814128559	2.25148743208455	0.0243546820164032	0.121755671784845
Smp_053550	1583.03377249157	-0.275981701482813	0.122595502934692	-2.25115681143567	0.0243756072265706	0.121771592433174
Smp_067090	792.988976921506	-0.351959079323274	0.156410939636641	-2.25022034993788	0.0244349611164618	0.121893247290421
Smp_307640	6289.61983625659	0.234808407863805	0.104362426177923	2.24993243701992	0.0244532344870207	0.121893247290421
Smp_144030	3757.14782169389	0.223747954484447	0.099434878731017	2.25019588035816	0.024436513701128	0.121893247290421
Smp_161800	245.864825768646	0.552368862390745	0.245563778904699	2.24939062615222	0.0244876544660539	0.121976241113929
Smp_141390	1588.87081798059	0.282174994045021	0.125566130504475	2.24722218413002	0.024625831099974	0.122575565388123
Smp_059540	4176.93940578623	-0.221640323682464	0.0986749871745042	-2.24616521399186	0.0246934274698155	0.1228229609803
Smp_133270	4694.60752105777	-0.229737740113193	0.10232980295544	-2.24507165535374	0.024763532898613	0.122978215534475
Smp_212930	1126.65218123531	-0.308639119762971	0.137459399689773	-2.24531112793689	0.0247481661591382	0.122978215534475
Smp_303980	435.965373288443	0.42795050553673	0.190637399438834	2.24484024014416	0.0247783904551542	0.122978215534475
Smp_335930	8482.86047449431	-0.261428177757816	0.116524947229471	-2.24353826346721	0.0248621252954434	0.123241879411916
Smp_343730	1901.19685758354	0.256609512954129	0.114381344603938	2.24345599225711	0.0248674246773752	0.123241879411916
Smp_341060	2111.22393474804	-0.25321408080786	0.112883401983727	-2.24314714438144	0.0248873274001274	0.12325152617206
Smp_267140	2353.95584902472	-0.268448189918085	0.119724588487083	-2.24221434636251	0.0249475223838769	0.123460557781493
Smp_084540	8565.78110061915	0.202830234957888	0.0904961114797306	2.24131436855514	0.0250057188812633	0.123570377538511
Smp_015630	1338.53800321458	0.384328707057011	0.171456660412258	2.24155017444591	0.0249904592889013	0.123570377538511
Smp_140550	849.885627849388	0.326228865665976	0.145595729788233	2.24064858317254	0.0250488470825063	0.12369445062901
Smp_212960	933.024568893411	0.319191213140592	0.142551178749922	2.23913415476241	0.0251471885435133	0.124026341638782
Smp_309480	922.845940324545	-1.00876342816371	0.450530442864006	-2.23905719167618	0.0251521951575153	0.124026341638782
Smp_036590	13253.47088211	-0.191957907469404	0.0857909530173399	-2.23750757764173	0.0252531846221344	0.124347800788301
Smp_168140	363.549865590438	0.46876628918722	0.20950439890821	2.23750093854879	0.0252536180505378	0.124347800788301
Smp_041390	2066.87819411172	-0.275899437943284	0.123343957679708	-2.2368297818019	0.0252974672740018	0.124385254562141
Smp_015760	200.987137826566	0.600910391374394	0.268613658585759	2.23708055107162	0.0252810758590085	0.124385254562141
Smp_021750	4060.09572405188	-0.226577642763763	0.101315990370912	-2.23634632533597	0.0253290941383505	0.124451612144336
Smp_164020	3910.7978849006	0.304158926132587	0.136165650045499	2.23374196084662	0.025500056355908	0.12520199343845
Smp_127480	634.781788655697	0.381943385957005	0.1710604926861	2.23279718162556	0.0255623222343653	0.125417998439374
Smp_306080	629.387839161561	-0.364146115560642	0.163248275012006	-2.23062764696204	0.0257058038999	0.12603188426351
Smp_019890	4277.03663007856	0.221243291166375	0.0992054125589021	2.23015343074164	0.0257372586838852	0.126096033980148
Smp_200180	2037.9352801394	0.309015415261095	0.138678436542314	2.22828741775444	0.0258613548396239	0.126558085700021
Smp_052870	3605.01648032204	-0.227693829632636	0.102200891116041	-2.22790454316203	0.0258868811659134	0.126558085700021
Smp_180620	11349.5933435895	-0.757683340660145	0.340048036136683	-2.22816561233011	0.0258694732700453	0.126558085700021
Smp_069900	8527.38706325691	-0.200451030264304	0.0900030143386203	-2.22715907614097	0.0259366441120429	0.126711121128159
Smp_166040	3231.39402385866	0.235905468708695	0.106003158849153	2.22545697005501	0.0260505767131818	0.126839696330389
Smp_047900	5166.00947959521	0.21825656143729	0.0980758356585397	2.22538569232457	0.0260553572007356	0.126839696330389
Smp_335980	1482.64774807727	0.347748450565898	0.156246630183211	2.22563808357426	0.0260384331194173	0.126839696330389
Smp_172590	7716.4599336392	0.221506159171091	0.099534961699551	2.22541060335878	0.0260536863698558	0.126839696330389
Smp_135010	10597.5659412156	-0.207918304228591	0.0934021687280756	-2.22605435248414	0.0260105409927091	0.126839696330389
Smp_080520	7036.28355220591	-0.212031063210937	0.0954273674677323	-2.22191043133023	0.0262893593130769	0.127888137721446
Smp_333100	2078.80677381996	-0.269975093525101	0.121604540255751	-2.22010702032429	0.026411503774486	0.128391332796085
Smp_333030	6264.26217620212	-0.22469788084244	0.101230600826419	-2.21966360969971	0.0264416108295602	0.128446720972471
Smp_333480	1253.57209870088	0.293350436905271	0.132226622131214	2.21854292408806	0.0265178362591299	0.128725903877417
Smp_241450	5498.51936985942	0.210525664551149	0.0949556676934578	2.217094246873	0.0266166518608617	0.129114274468519
Smp_345510	5827.77080778244	0.22355868621576	0.100866360042491	2.21638498823178	0.0266651469103626	0.129258169768876
Smp_024390	2243.06025810174	-0.245697628331455	0.110892926319979	-2.21562940473319	0.0267168933220067	0.129417611688253
Smp_245010	1898.76584901119	0.259855122602429	0.11736044595973	2.21416270599034	0.0268175883204435	0.129572058591937
Smp_003940	1224.02318623477	0.291437013187971	0.131585475848869	2.21481140914592	0.0267730117909302	0.129572058591937
Smp_045600	563.302539466337	0.372178136468214	0.168068914708364	2.21443767346284	0.0267986857332091	0.129572058591937
Smp_046160	2064.36651767209	0.254186657226401	0.114805400827633	2.2140653261429	0.0268242854398518	0.129572058591937
Smp_157920	2587.82057444582	0.26279518753651	0.118716673515113	2.21363334867243	0.0268540113086059	0.129624425894705
Smp_347190	1711.82724952458	-0.304175827500699	0.137551627626493	-2.21135752989166	0.0270110883860164	0.130291012425592
Smp_130760	1650.85088753404	0.308246384254983	0.139482877872639	2.20992274432739	0.0271105244393332	0.130678820050269
Smp_160100	1268.80925839288	0.310765522963138	0.140647454015533	2.2095353601553	0.0271374257315388	0.130716694892128
Smp_344030	9009.15233214282	-0.194724306046317	0.088186857518443	-2.20808759406801	0.0272381676449175	0.130981388661654
Smp_086330	1876.54186500152	0.286521363298722	0.129769621623728	2.20792323899581	0.0272496245642252	0.130981388661654
Smp_322890	2891.92115168426	-0.237221416510962	0.107433960011866	-2.20806732326316	0.0272395804643165	0.130981388661654
Smp_122920	1052.62610504601	-0.323951598670558	0.146759961752426	-2.20735679406242	0.0272891423699677	0.131079547395002
Smp_104030	16691.9179336375	-0.188749593655353	0.0855349539448324	-2.20669544964145	0.0273353433648101	0.131209648151088
Smp_241500	973.32554383259	0.309206123572311	0.140302317173692	2.20385614294252	0.0275344627275021	0.13207306230718
Smp_322130	446.210251337299	0.430972666809379	0.195616209799404	2.20315416217973	0.027583884805533	0.132217727168421
Smp_094630	9541.16336503536	-0.193577210482167	0.0879085975346817	-2.20202819645481	0.0276633168021984	0.132505936169079
Smp_152960	1380.16840316377	0.305066972081084	0.138594908104619	2.20114127028969	0.0277260244140907	0.132713690082509
Smp_027340	1985.08876073013	-0.273221725261797	0.124213369250867	-2.19961608729883	0.0278341448259317	0.13313837636599
Smp_342620	3864.41595457495	-0.22556429638284	0.102577398331766	-2.19896682945006	0.0278802809937951	0.133266189931344
Smp_076650	488.099393367008	-0.495597362836652	0.225559630540628	-2.19718999206014	0.0280068800579108	0.133778166122129
Smp_089240	1349.99222890912	0.28565466092625	0.130038725209811	2.1966891821291	0.0280426519898774	0.133855885437078
Smp_066940	1939.52353716093	-0.285826158415034	0.130221417907693	-2.19492432971081	0.0281690262520364	0.134365667959679
Smp_336010	483.167616741954	0.447147973618981	0.203816944664132	2.19387045741379	0.0282447237739976	0.134633183322722
Smp_091840	2918.70840081631	-0.25214398279927	0.115051122454631	-2.19158211949389	0.0284096942004215	0.135318423499245
Smp_193750	1046.78821130945	-0.310059539849126	0.141493758093106	-2.19133016203514	0.0284279088994627	0.135318423499245
Smp_175660	3906.31349882819	-0.217337434628179	0.0992863545221146	-2.18899601737085	0.0285971294880487	0.136029588916124
Smp_213860	1079.4744567938	0.30035296159425	0.137232035837096	2.18865048355611	0.028622253538323	0.136054811833137
Smp_026270	3510.86350917497	-0.249646444725126	0.114213653613772	-2.18578459602858	0.028831368262948	0.136953987375
Smp_012530	1624.51329219709	-0.286473516244477	0.131145411805073	-2.18439602500372	0.0289331600654858	0.137033949318841
Smp_023940	2411.57634674795	-0.274241450132575	0.125557297598397	-2.18419363412673	0.028948022510536	0.137033949318841
Smp_065420	2279.60479245521	-0.265526140877009	0.121566824545354	-2.18419903514011	0.0289476258052269	0.137033949318841
Smp_147220	2069.38702353681	0.248760023824445	0.113863915702986	2.18471341239779	0.0289098661521838	0.137033949318841
Smp_160610	853.673633462063	0.403400116407399	0.184657260960543	2.18458843323576	0.0289190367808633	0.137033949318841
Smp_129310	3958.00626605913	0.218518054604427	0.100071709067955	2.18361469629784	0.0289905727334423	0.137140793413059
Smp_041060	5037.84059750014	-0.207195682038242	0.0949484144001112	-2.18219212345267	0.0290953563773745	0.137519365348969
Smp_341650	1516.2787603495	-0.28216934051312	0.129317751118545	-2.1819845927761	0.0291106698502407	0.137519365348969
Smp_168200	3711.82318611206	0.218783030293151	0.10028161932884	2.18168625274913	0.0291326962037099	0.137528766672809
Smp_019010	4730.22227251352	-0.212833040501895	0.0976300024070759	-2.17999626400162	0.0292577384870512	0.137973630289108
Smp_346940	4257.39940088946	0.211766488250693	0.0971464047635624	2.17986953573935	0.0292671336976896	0.137973630289108
Smp_327030	1874.2591174796	-0.259585408030939	0.119147894468035	-2.17868229388291	0.0293552779972568	0.13829418543114
Smp_156500	2858.49542256798	0.282780755708594	0.129891258675187	2.17705762953403	0.0294762678636006	0.138768931835222
Smp_311170	12186.0097508482	0.191599890015066	0.0880587505822699	2.17581885670819	0.0295688081136196	0.139013903350606
Smp_095410	817.233068671986	-0.332150745063586	0.152654405646418	-2.17583464857818	0.0295676268403858	0.139013903350606
Smp_033680	2385.91882218765	-0.240903953822156	0.110759444738606	-2.1750195154074	0.0296286539848116	0.139104706533343
Smp_316630	1098.51794852639	-0.333061392469254	0.15312342664391	-2.17511715724461	0.0296213380590979	0.139104706533343
Smp_333800	6211.70944416452	0.220109927264832	0.101216624650372	2.17464204151391	0.0296569512629733	0.139142387880416
Smp_134910	5470.21111485497	0.266857778609099	0.122783995694405	2.17339220066821	0.0297508113434002	0.13939219731133
Smp_086960	302.715586305339	0.476185004436141	0.219071623193505	2.1736498661697	0.0297314404024457	0.13939219731133
Smp_151050	12465.7706536844	-0.191314908475242	0.0880914979133414	-2.17177494998944	0.0298726420257888	0.139867540835617
Smp_333770	3033.3506056744	-0.24059867264171	0.110955375810214	-2.16842735996178	0.0301261858891696	0.140099010801667
Smp_098760	8064.57714132718	-0.223738509504566	0.103068429041389	-2.1707763627087	0.0299480815532596	0.140099010801667
Smp_245550	2545.76127603654	0.329654231745382	0.151949894164799	2.16949300002705	0.0300452752286597	0.140099010801667
Smp_307780	201.036756855828	0.571514263408079	0.263555861949677	2.16847486973067	0.0301225746395063	0.140099010801667
Smp_121800	1328.17020986584	-0.279351340862727	0.128734629003454	-2.16997821817805	0.0300084960840226	0.140099010801667
Smp_149070	1148.29119036695	-0.322438447508716	0.148677806540567	-2.16870597576874	0.0301050134190252	0.140099010801667
Smp_136950	1673.29529933066	-0.291349057983412	0.134226761465699	-2.17057354883635	0.0299634233734495	0.140099010801667
Smp_129970	1124.79025717397	0.305091785026333	0.14067870025681	2.16871341908467	0.0301044479647193	0.140099010801667
Smp_135740	2000.48754405716	-0.321804973826777	0.148346329635381	-2.16928167092329	0.0300613059120939	0.140099010801667
Smp_121160	1409.53147283897	0.289012368417652	0.133199482205649	2.1697709603063	0.030024201326348	0.140099010801667
Smp_079750	1699.95102874838	-0.254942239450766	0.117628219658817	-2.16735610034932	0.0302077118893858	0.140383029389807
Smp_062550	1121.34705768848	0.289400221903577	0.133547601830191	2.16701923462135	0.030233387509023	0.14040728813392
Smp_073790	14263.85611713	0.206534035462403	0.0954112775976004	2.16467110243997	0.0304128816062651	0.140954773359489
Smp_146900	3045.8496550296	-0.266611883135713	0.123155954495545	-2.16483144666267	0.0304005956418405	0.140954773359489
Smp_077280	2664.52681485501	-0.249689054599248	0.115338916744686	-2.16482919769361	0.0304007679338345	0.140954773359489
Smp_125770	19444.109571004	-0.193530208229271	0.0894754496442684	-2.16294200251239	0.0305456406769415	0.141283879788765
Smp_196150	1179.04029512323	-0.297366648678214	0.137476368514394	-2.16303828717354	0.0305382349434999	0.141283879788765
Smp_050160	1810.53727339404	0.254468191449712	0.117629124941011	2.16330939788358	0.0305173907507619	0.141283879788765
Smp_123440	3364.54419080727	0.238260306102016	0.11024069275138	2.16127366542726	0.030674205930158	0.141707691413899
Smp_342270	230.437754303296	0.572919172133637	0.265090963765795	2.16121728177731	0.0306785590677527	0.141707691413899
Smp_126540	3833.98414441574	0.224341266672002	0.103834906647834	2.1605573107787	0.0307295520312668	0.141752449692618
Smp_346230	535.864956784829	0.374761030184482	0.173451762752225	2.16060663920623	0.0307257381325518	0.141752449692618
Smp_065810	1389.87517187844	-0.293701937841845	0.13596500008306	-2.16012898659526	0.0307626856275858	0.14180998935376
Smp_018440	518.708705481512	0.466081126035962	0.215811498128598	2.15966771964223	0.0307984018566513	0.141879349224198
Smp_331460	3831.35848987474	0.235625384050974	0.109127031097014	2.15918440813718	0.0308358632017535	0.141956649910688
Smp_142890	1968.93258011926	-0.252547096945557	0.117025961772587	-2.15804333602765	0.0309244626356292	0.1422691096052
Smp_014260	253.421877063075	0.566143889774654	0.262421789127404	2.1573814112661	0.0309759583849411	0.142315246555713
Smp_179590	2485.81661420622	-0.256012974082189	0.118660284417743	-2.15752874130065	0.0309644901888048	0.142315246555713
Smp_147470	3724.07281323464	0.225861343904479	0.104721600663395	2.15677894984112	0.0310228920342903	0.142435539079176
Smp_038340	5520.38875082129	0.23394954769143	0.108497492118957	2.15626686960586	0.0310628326793832	0.142523585234817
Smp_003900	289.340528193415	0.590031406829072	0.273739284844071	2.15545023859169	0.0311266186362212	0.142720848576501
Smp_041190	5539.4877670314	-0.200357822429286	0.0930121493158551	-2.15410378002234	0.0312320341785087	0.143108599867346
Smp_347390	1926.19949459294	0.247468980513418	0.114905761116658	2.15366904242665	0.0312661355621875	0.143166334780561
Smp_312820	2116.64967325556	0.253234802766869	0.117597030555094	2.15341154084865	0.0312863493838638	0.143166334780561
Smp_333740	1925.17025094215	0.357681913668015	0.166305398814155	2.15075347053358	0.0314956634543956	0.144028137209175
Smp_213520	1655.36092758085	0.263328506852132	0.122626592911937	2.14740131482932	0.0317613460730339	0.145146391108725
Smp_151020	521.086112519993	0.379254222678725	0.176771139441288	2.14545328992852	0.0319166222630554	0.145758945584572
Smp_330190	4675.40125039022	-0.213027518324891	0.0993139640834361	-2.14499058909703	0.0319535994364718	0.145830788917515
Smp_166780	8478.6129763512	0.217238187941601	0.101326522127345	2.14394201420019	0.032037533223045	0.146116696374074
Smp_213160	552.492260361355	-0.386445889237361	0.180316924352829	-2.1431481854759	0.0321012013241598	0.146300107505952
Smp_148770	1029.97693620355	0.302637917840164	0.141227586004197	2.14290937346455	0.0321203761671722	0.146300107505952
Smp_073340	2452.70389246678	-0.240065417557185	0.112212330089901	-2.13938537204292	0.0324044706465413	0.147035594657177
Smp_074040	4046.71068174077	-0.215256335695206	0.100566782189148	-2.14043177090372	0.0323198892489722	0.147035594657177
Smp_213750	449.570384040901	-0.415027369790864	0.193982465407754	-2.13950971763592	0.032394409758045	0.147035594657177
Smp_042920	2654.43083595607	0.22570951516874	0.105514016454318	2.13914248318336	0.0324241306747744	0.147035594657177
Smp_158140	4907.81694452687	-0.204867904772906	0.0957752839973542	-2.13904773990088	0.0324318022014811	0.147035594657177
Smp_016920	2179.45782568049	0.281760352761664	0.131686330862589	2.13963249576505	0.0323844783199824	0.147035594657177
Smp_084180	213.910932861166	-0.606391242810573	0.283443939116777	-2.13936923364851	0.0324057766115063	0.147035594657177
Smp_012380	216.67848446772	0.541844670459828	0.253485649540496	2.13757532800003	0.0325512259340019	0.147479613736626
Smp_176410	871.377205503478	0.347449569420457	0.162616804815477	2.13661539971044	0.0326292860361657	0.14771088876741
Smp_122930	1499.15773992577	-0.267765908638697	0.125334010865736	-2.1364185729725	0.0326453115180887	0.14771088876741
Smp_036940	1343.46009942416	0.293394970752	0.137444091204835	2.134649574093	0.0327896448288218	0.148168612314044
Smp_336750	232.632539632397	0.553778444045054	0.259406194560309	2.13479267518535	0.0327779488764551	0.148168612314044
Smp_054330	485.580873650955	0.398179561458825	0.186624936745516	2.13358176245111	0.0328770321855325	0.148465755869405
Smp_073400	3879.24207153589	0.218063147404176	0.102228331976425	2.13309894809263	0.0329166100654774	0.148546753116001
Smp_115290	3333.56024804622	-0.223088307951994	0.10460220675241	-2.13273041629072	0.0329468472715592	0.148585518838359
Smp_083400	4692.06585492822	0.209917873287927	0.098495834547625	2.1312360492405	0.033069700544851	0.14904164447791
Smp_333960	1089.23502991908	-0.290284154224884	0.136241595068577	-2.13065733764178	0.0331173821669506	0.149158603145636
Smp_092570	4496.14808717345	-0.216580460532546	0.101672914320959	-2.13016870794959	0.0331576874996653	0.149242207867346
Smp_053420	3825.01061882012	-0.212807681354244	0.0999335233343886	-2.12949242910376	0.0332135406021484	0.149395637413595
Smp_134360	3927.6050039228	0.218262298225579	0.102548382064169	2.12838363543368	0.0333052888303229	0.149710217767738
Smp_314200	926.547249560643	-0.302046679218551	0.142096907758637	-2.1256386502907	0.0335333588063801	0.150538243850224
Smp_054070	1989.75391397334	-0.245684324700979	0.115575198164623	-2.12575300412664	0.0335238309978157	0.150538243850224
Smp_067590	2252.67638652088	0.250038909942484	0.11765762879211	2.12513980189317	0.0335749492840812	0.150626439141133
Smp_019950	3561.08904674018	0.224000122373394	0.105494298556296	2.12333865847602	0.0337254834301398	0.15120295118516
Smp_031590	2512.08148519871	0.239573250362842	0.11284640625598	2.12300292327782	0.0337536068959162	0.151230259617212
Smp_248190	2178.99930444982	-0.258705508847861	0.121945091850883	-2.12149177077345	0.0338804397317785	0.151699503143462
Smp_136090	2484.87507163846	-0.237792613747651	0.112183001243967	-2.11968489976943	0.0340326272724359	0.151786844443145
Smp_008230	4562.67529184569	-0.235017539540096	0.110849716699502	-2.12014560377448	0.0339937681016108	0.151786844443145
Smp_347950	2323.10913760672	0.254073133642505	0.119819336108439	2.12046854785243	0.0339665512373812	0.151786844443145
Smp_171620	3179.85908203813	-0.229783263407023	0.10839967357793	-2.11977818588014	0.0340247557698374	0.151786844443145
Smp_180360	1429.32653607056	-0.266168524786536	0.12553030753294	-2.12035268627611	0.0339763135979014	0.151786844443145
Smp_081470	1228.52993579548	0.298690701824748	0.140860359846534	2.1204737951129	0.0339661091661362	0.151786844443145
Smp_068950	6959.50137073563	-0.19821575796289	0.0935286186371615	-2.11930594989172	0.0340646191545874	0.151830873946161
Smp_317370	440.665889269599	0.455068077621719	0.214817345464318	2.11839540535291	0.0341415946773961	0.152075214708402
Smp_159110	2983.75776918102	0.217394518384628	0.102640670745528	2.11801537154412	0.034173765884196	0.152119798332764
Smp_134550	845.09632938379	0.406421368020819	0.192115550256934	2.11550479634404	0.0343869465716954	0.152771521856387
Smp_068300	2466.08199899678	-0.228985391398947	0.108240760709343	-2.11551905121802	0.0343857329461726	0.152771521856387
Smp_210520	2813.80694458391	-0.224581123044616	0.106159140775256	-2.11551375985667	0.0343861834356195	0.152771521856387
Smp_211140	1798.88400106057	-0.254809659064544	0.120502740414068	-2.11455489052759	0.034467901778373	0.153032133122091
Smp_100380	697.649288234277	-0.37271359982243	0.176324957801904	-2.1137881129747	0.034533368693335	0.153168766066706
Smp_048560	5278.59406491521	-0.219124340675537	0.103669991233137	-2.11367183568832	0.0345433056339249	0.153168766066706
Smp_076300	935.143850581553	0.307824706547647	0.145675869220189	2.11307959372716	0.0345939559520652	0.1531954281645
Smp_143780	1773.46699637994	-0.267633760224217	0.126653181008469	-2.11312308220921	0.0345902345290061	0.1531954281645
Smp_344990	3641.20626538264	0.218642282317253	0.103522091212929	2.1120350232062	0.0346834453991986	0.153492694532624
Smp_001000	1559.40751024627	-0.345436711751837	0.163584633290545	-2.11166968928128	0.0347147905719958	0.153532424282332
Smp_002550	3432.20687998494	-0.213562963995103	0.101149534490103	-2.11135884185407	0.0347414799222369	0.153551524910647
Smp_057650	11478.1318746925	-0.194714320542979	0.0923346092211097	-2.10879021620923	0.0349626934897516	0.154429812170949
Smp_067540	1904.66581603017	-0.241904395500992	0.114750582937472	-2.10808859797084	0.0350233265193508	0.154598143555514
Smp_328530	558.510917166558	0.404564120212169	0.192018780956683	2.1068987012444	0.0351263612277949	0.154853785142957
Smp_148900	810.662665438265	0.313498315513035	0.148786805082937	2.10703036024119	0.0351149479875647	0.154853785142957
Smp_062250	7845.23249783018	-0.196684689010568	0.0934205128295799	-2.1053693996453	0.0352591653267178	0.155339480617837
Smp_033530	3209.43786605559	-0.233359802042792	0.11089005324308	-2.10442501575185	0.0353413891760317	0.155539573851349
Smp_160780	2045.59525291218	0.259798766887345	0.123459293858584	2.10432733549351	0.0353499031480339	0.155539573851349
Smp_163790	2469.66096559093	0.288197826509325	0.136980818444721	2.10392834399387	0.0353846980819691	0.155592932501368
Smp_308360	273.835437560578	-0.491586338122752	0.233791523974787	-2.10266963389043	0.03549465826228	0.155677529912007
Smp_180200	5079.18340372216	0.205231732691048	0.0975986302426095	2.10281365815161	0.0354820616337509	0.155677529912007
Smp_334330	2463.18019469975	0.260475630588412	0.123875229403162	2.10272571718654	0.0354897526598428	0.155677529912007
Smp_037120	1941.8131684723	0.24943777836214	0.118601277236123	2.10316266548745	0.0354515526252116	0.155677529912007
Smp_171080	925.246453528812	-0.303394352248118	0.144349532845619	-2.10180349230916	0.035570493105081	0.155907727537616
Smp_158910	1659.57845583779	-0.307784727850111	0.146455944379037	-2.10155162465476	0.0355925712487536	0.155907727537616
Smp_152000	2278.48696534101	0.255629185280931	0.121730355753222	2.09996252536348	0.0357321377938936	0.156219996061965
Smp_138880	4472.18647901227	0.236705508791123	0.112714795611083	2.10003937378252	0.035725377667739	0.156219996061965
Smp_129820	2790.72119017674	-0.223552466791751	0.106452149199387	-2.10002774460694	0.0357264005815669	0.156219996061965
Smp_097710	2120.07948302312	0.248399301110026	0.118337395393747	2.09907696788088	0.0358101164029351	0.156262326121899
Smp_045060	1792.4745917332	-0.266966910931944	0.127164747433374	-2.099378297211	0.0357835662868427	0.156262326121899
Smp_174510	1170.97184047329	-0.279442867182027	0.133124781894993	-2.09910478878717	0.0358076644001528	0.156262326121899
Smp_113630	2083.46853985941	-0.252181966075533	0.120208701242686	-2.09786782045345	0.0359168233692488	0.156628383485721
Smp_196840	920.478444963082	-0.332116565647263	0.158394736152374	-2.0967651685582	0.0360143683830788	0.156854457221734
Smp_197880	860.53088734225	0.32459244068605	0.154790636441941	2.09697723419982	0.0359955906812464	0.156854457221734
Smp_302930	9377.33838423859	0.219487917872249	0.104694340333061	2.09646402254409	0.0360410482043722	0.156871119134313
Smp_075770	44058.031348122	0.57072997164638	0.272328385911538	2.09574176315124	0.0361051049535684	0.157050342459628
Smp_073500	3591.56814048484	-0.224830922716379	0.107370470341268	-2.09397352923736	0.0362623383571757	0.157167867364312
Smp_006810	1953.98059604551	-0.253356515098876	0.121027520837849	-2.09337936813826	0.036315302686451	0.157167867364312
Smp_097210	1702.12701343038	0.24995693662229	0.119327542030002	2.09471285815511	0.036196525519232	0.157167867364312
Smp_138930	7554.63428539568	-0.190814694339821	0.0911493836758027	-2.09342824542297	0.0363109432113438	0.157167867364312
Smp_010690	2547.91924781959	0.250924777307985	0.119840205651591	2.09382799323204	0.0362753055425799	0.157167867364312
Smp_178740	460.304850389522	-0.405997574378449	0.193852070420632	-2.09436800699364	0.0362272104524727	0.157167867364312
Smp_076040	10209.6411118158	-0.230919463201077	0.110258833345223	-2.09433980203711	0.0362297211164093	0.157167867364312
Smp_345440	2723.61123236218	-0.234053533608963	0.111756960536156	-2.09430833199191	0.0362325225972415	0.157167867364312
Smp_342050	1024.10047985688	-0.340331270492324	0.162604374293966	-2.09300193780182	0.0363489815728613	0.157214498749918
Smp_157510	6382.68644909167	-0.197080366319587	0.0942259675456819	-2.09157169146647	0.0364768470624518	0.157668185287575
Smp_020550	1119.95687463969	-0.29289988493225	0.140096554721025	-2.09070012831867	0.0365549534920281	0.157906356682996
Smp_076990	8592.41906477529	-0.209493514695037	0.10021661271265	-2.09040705951334	0.0365812492835134	0.157920562944677
Smp_161130	1621.18248726555	0.250309463020321	0.119778645583005	2.08976701816903	0.0366387334511619	0.158069306353724
Smp_175610	1959.87132331908	0.249643842886892	0.119491554186061	2.08921747304558	0.0366881512497809	0.158183084282975
Smp_140800	964.643750260077	0.358336351579001	0.171751805761232	2.08636147952446	0.0369458915256517	0.15884155975423
Smp_246650	1343.90076538962	0.27241181179039	0.130538580902682	2.08682988513164	0.0369035146634783	0.15884155975423
Smp_337130	3192.94535698434	-0.22026905515609	0.105556008331905	-2.0867505188666	0.036910692050405	0.15884155975423
Smp_142950	4446.04819988153	0.20802783591087	0.0997058365159231	2.08641583261425	0.0369409720532097	0.15884155975423
Smp_153190	2518.27994171198	0.229160909892285	0.109843803452858	2.08624339916119	0.0369565808460818	0.15884155975423
Smp_045560	6616.80148456605	0.20400056632607	0.0978566524787464	2.08468776683708	0.0370976518048386	0.159348111381985
Smp_122840	99054.5595481215	-0.217899885392431	0.104719023616227	-2.08080516670006	0.0374517430618341	0.160768458021532
Smp_037290	2434.21176305853	-0.226747704920858	0.108992225722599	-2.08040255548101	0.0374886250695274	0.160826201548273
Smp_155400	1204.80064596974	0.300338051489567	0.144396459366117	2.07995440336982	0.0375297152892719	0.160901914894167
Smp_070640	3739.94251863173	0.212734764872122	0.102297796352304	2.07956351414925	0.0375655864697803	0.160930398152063
Smp_025010	7473.46976997973	-0.194097118944233	0.0933441434432524	-2.07937115050215	0.0375832500346382	0.160930398152063
Smp_055420	1298.19635069153	0.276777227903748	0.133142837829065	2.07879922357586	0.0376358082971887	0.161046830155049
Smp_018020	1705.35243063636	-0.244362626486581	0.117563148802921	-2.07856483068706	0.0376573663168494	0.161046830155049
Smp_015390	3446.16864729841	-0.214425464666948	0.103290987945907	-2.07593584814235	0.0378998846482425	0.161983068633584
Smp_025510	8625.377843677	-0.185557373839351	0.0894250603496942	-2.07500417795341	0.0379861475609265	0.162250726109645
Smp_081140	4475.0231712893	0.20820037253713	0.100403401342028	2.07363863927166	0.0381128838570516	0.162690817658459
Smp_316730	4455.78377939212	-0.199126742228368	0.0960577825142745	-2.07298916356701	0.038173288070863	0.162746241812673
Smp_007730	2245.21425062818	-0.228668144785985	0.110304921543284	-2.07305477930335	0.0381671818128366	0.162746241812673
Smp_075370	1148.88988305483	0.314632244601142	0.151922019913244	2.07101146220155	0.0383577249079595	0.16343105137693
Smp_134140	5632.29918161226	0.204647448584493	0.0988422318846737	2.07044544302955	0.0384106500488682	0.163555026014535
Smp_096240	8643.84123489762	-0.215594577487722	0.104154885598168	-2.06994205072138	0.038457771456398	0.163654149582589
Smp_098950	2933.38749774629	0.219629457398303	0.10611743386267	2.06968308037426	0.0384820322155054	0.163655928827279
Smp_126450	1508.30967682946	0.261186430591342	0.126227900173837	2.06916561419182	0.0385305482472363	0.163760794531907
Smp_029990	4174.83768219035	0.204002893962304	0.0986066038929567	2.06885630280667	0.0385595731441424	0.163782741374625
Smp_196510	4452.57056643889	-0.1989459868739	0.0962714407469463	-2.06651095413477	0.0387802591628562	0.164618242977022
Smp_085750	682.892274156406	-0.341368865325201	0.165214772014075	-2.06621273124488	0.0388083972531968	0.164635870671164
Smp_000870	1409.68064023985	0.266818664663109	0.129196497727339	2.06521592579245	0.0389025743065608	0.164933458950113
Smp_005900	9196.90961399986	0.21551944159491	0.104692572653554	2.05859342389169	0.0395332032555544	0.167442183850453
Smp_019750	2267.06829331426	-0.240667394377732	0.116928955131755	-2.05823608110197	0.0395674766209796	0.167442183850453
Smp_039810	4637.48162477507	0.250907945054433	0.121904362167287	2.05823598592902	0.0395674857525401	0.167442183850453
Smp_312760	2216.51398512305	-0.229546257450404	0.11154231645437	-2.0579298041054	0.0395968722464783	0.167463297042408
Smp_309220	548.133461650181	-0.374403284670613	0.182043145872536	-2.0566733390378	0.0397176583856593	0.167870694063525
Smp_145300	7171.27239203883	-0.194482099417771	0.0945923759342787	-2.05600184472472	0.0397823383904681	0.168040597361337
Smp_174700	210.474214316124	0.527072458525141	0.256506330867631	2.05481266970029	0.039897101998426	0.168421714709222
Smp_340110	4992.82535856203	0.222770628918547	0.108689335158283	2.04960890223616	0.0404026110126057	0.169099708530808
Smp_035650	2300.51442520191	0.267310516515069	0.130315545381505	2.05125578634924	0.0402420437437304	0.169099708530808
Smp_172400	2965.48171060674	0.214450014890696	0.10450879508069	2.05198055077681	0.0401715526171797	0.169099708530808
Smp_210810	1580.70698449915	-0.276571373545446	0.134915088903931	-2.04996621054288	0.0403677282372499	0.169099708530808
Smp_144170	957.326883848604	0.293621286561624	0.143256377009185	2.04962105486444	0.0404014241737689	0.169099708530808
Smp_001210	790.903559189791	0.322927957633651	0.157515452401512	2.0501350991933	0.0403512491121918	0.169099708530808
Smp_148250	3405.57382119141	0.205316560050505	0.100067766431743	2.05177518567433	0.0401915159382374	0.169099708530808
Smp_032790	930.002072983848	-0.302311932360418	0.147387562734136	-2.05113597614571	0.0402537066713428	0.169099708530808
Smp_343440	9002.24247006323	0.225884946528445	0.110131855476	2.05104095951303	0.0402629581061542	0.169099708530808
Smp_080850	3543.54966430582	-0.220109127797917	0.107383159913184	-2.04975461679345	0.0403883823188396	0.169099708530808
Smp_165750	1923.15749528833	0.256573545387155	0.125011945886055	2.05239222194825	0.0401315598310555	0.169099708530808
Smp_103100	3984.54325146468	-0.203379463340191	0.0991033702439411	-2.05219522645472	0.0401506932165401	0.169099708530808
Smp_093800	279.596170192019	-0.482040733130011	0.23517762674615	-2.04968788825445	0.0403948976808442	0.169099708530808
Smp_121640	1822.44792554865	-0.238777833325519	0.116333638079343	-2.05252614177393	0.0401185571495193	0.169099708530808
Smp_334420	2099.29058654699	0.245735943636354	0.11995776337094	2.04852055199191	0.0405090204178925	0.169441752680325
Smp_140860	932.756936162102	0.338268961697597	0.165202113482354	2.04760674404888	0.0405985480061738	0.169443676937679
Smp_072740	716.989983550999	-0.359119386549983	0.175371741956809	-2.04776084529301	0.0405834386524358	0.169443676937679
Smp_046190	2290.63851645013	-0.233560536463456	0.114070629649153	-2.04750808496295	0.0406082238581704	0.169443676937679
Smp_181230	804.731271238144	0.307597061207039	0.15017854742548	2.04820905835217	0.0405395192500386	0.169443676937679
Smp_154410	402.814486378878	0.402831968422574	0.196801924754756	2.04689038953537	0.0406688479179248	0.169593543200872
Smp_048970	2108.49269475997	-0.232001680529648	0.113411183436084	-2.04566845614832	0.0407890012547911	0.169804803408168
Smp_013460	9038.74492207196	-0.182731234689921	0.0893280232380649	-2.0456204902568	0.0407937238956978	0.169804803408168
Smp_150070	4857.60698438591	-0.196711742557512	0.0961551774731742	-2.04577379738487	0.0407786311602688	0.169804803408168
Smp_162630	13921.1826715806	-0.183230011630294	0.0896062806169635	-2.04483447330595	0.0408711798436586	0.17002410814962
Smp_132670	13189.617911238	0.273698112580979	0.13397019845216	2.04297758563606	0.0410546570134852	0.170580608801793
Smp_343100	204.802089838725	0.626741430128581	0.306745264768373	2.04319838678469	0.0410328033863233	0.170580608801793
Smp_130220	1163.73213869973	-0.27629639489395	0.135286890400288	-2.04229984203526	0.0411217977725333	0.170756212892116
Smp_078690	7972.44450694893	-0.213929185438613	0.104763531886219	-2.04201959963469	0.0411495871944033	0.17076829897363
Smp_123070	1293.0725041706	0.274744430852458	0.13461357571912	2.04098605497063	0.0412522132122568	0.171090750144369
Smp_094360	4162.4503967054	-0.226464935478804	0.111020235179764	-2.0398527810008	0.0413649909723115	0.171453021930236
Smp_302800	1158.29903155983	-0.273238769562382	0.133966404309024	-2.03960665341211	0.0413895188430071	0.171453021930236
Smp_083380	3964.07055540385	0.203297162985662	0.0997162243858101	2.0387571254111	0.0414742732932905	0.17170048967741
Smp_056500	3429.44369022389	-0.243327881415492	0.119423999460948	-2.03751241386837	0.0415987192166243	0.172111879869144
Smp_012930	1539.76378281802	-0.246566082346391	0.121153717358714	-2.03515077970207	0.0418357038484237	0.172261710387271
Smp_017280	6759.85282540567	-0.209874065283903	0.103051262621833	-2.0365986786021	0.0416902753253232	0.172261710387271
Smp_341630	8017.52759481641	-0.235600246595934	0.115735086631597	-2.03568557688894	0.0417819383112143	0.172261710387271
Smp_343130	532.839909498105	0.396435959876009	0.19475440640572	2.03556862816309	0.0417936906867922	0.172261710387271
Smp_300360	661.820700552032	0.331748471801042	0.162914403599002	2.03633604194757	0.0417166230135267	0.172261710387271
Smp_129250	584.808923917282	0.402707477048149	0.197713037002267	2.03682813816436	0.0416672674925115	0.172261710387271
Smp_071630	12958.3384588401	0.196709955043546	0.0966498167546507	2.03528533885275	0.0418221705085707	0.172261710387271
Smp_073470	5089.87311997831	0.236115668301581	0.115971834921552	2.03597423858386	0.0417529421819256	0.172261710387271
Smp_021140	7715.74599677587	-0.189952093402664	0.093357138994256	-2.03468203341526	0.0418828771430691	0.172352559178673
Smp_245830	2888.83588418405	0.223510381316001	0.109919240569379	2.03340543619317	0.0420115785825917	0.172592115577395
Smp_213210	3016.90163886727	0.219506989307305	0.107989825504885	2.03266361697544	0.0420865194672114	0.172592115577395
Smp_103560	3456.96982328605	-0.220148771387556	0.108323744188229	-2.03232239650999	0.042121028584071	0.172592115577395
Smp_158180	355.596079779016	0.485646671035386	0.238986090438015	2.03211270641438	0.04214224733504	0.172592115577395
Smp_031190	1260.33400417499	0.324107524020991	0.159457908499723	2.0325584793529	0.0420971499434745	0.172592115577395
Smp_241480	475.541369219691	0.380038362234535	0.186897890121239	2.0334010297709	0.0420120233994559	0.172592115577395
Smp_347690	1336.31128009271	0.28665268904609	0.141004095751734	2.03293874208306	0.0420587122869392	0.172592115577395
Smp_075360	1115.06989656768	0.277722673857007	0.136629405353792	2.03267132092001	0.0420857406098795	0.172592115577395
Smp_168310	1637.20880580439	-0.255670056051657	0.125884494486245	-2.03098925801059	0.0422560842986718	0.172955135734098
Smp_127460	733.882841544898	0.309585424528792	0.152564097934792	2.02921544924097	0.0424363506766069	0.173568282837856
Smp_027450	3326.46800402083	-0.22231638283063	0.109568464618799	-2.02901796245931	0.0424564607932342	0.173568282837856
Smp_120320	2420.35603830092	-0.221789434612342	0.109350681472737	-2.02824007701899	0.042535751437321	0.173788927301054
Smp_053470	1108.75623478804	-0.329624794874777	0.162568749350762	-2.02760245244657	0.0426008385155077	0.173951312058563
Smp_105910	23538.3671641337	-0.200294073739447	0.0987980879658543	-2.02730718643736	0.0426310070299497	0.173971006096061
Smp_317420	9529.78439387622	-0.187674131242639	0.0926319249159844	-2.0260199862289	0.0427627365820918	0.174404886452453
Smp_329650	804.801808874877	0.302259136308393	0.149229026480296	2.0254714745345	0.0428189746787858	0.174530547621844
Smp_031690	857.134332162529	-0.301997514824052	0.149231824494414	-2.02368037680431	0.0430030489253468	0.175167114717313
Smp_051210	40744.7909122752	-0.17860484287084	0.088267237222396	-2.023455684025	0.0430261881429763	0.175167114717313
Smp_317220	269.827343198561	0.461502486321219	0.228127383610254	2.02300345981119	0.0430727908126424	0.175204467325516
Smp_347160	7426.79785019692	-0.183794436693344	0.0908581936757035	-2.02287134773287	0.0430864132933378	0.175204467325516
Smp_135280	10018.4727108463	0.181006506827821	0.0895061378458246	2.02228038416323	0.0431473939371454	0.175348556533195
Smp_335370	598.65575771063	0.366042397276817	0.181107042759288	2.02113839252144	0.0432654410092344	0.175475818548819
Smp_166680	1172.37700229158	-0.295340330428345	0.146092480848701	-2.02159843348961	0.0432178540341653	0.175475818548819
Smp_314220	2424.28086800954	-0.226860649796638	0.112252327375319	-2.02098838483876	0.0432809674829764	0.175475818548819
Smp_136510	4372.09586615382	0.193966995679171	0.0959627351958347	2.02127414650422	0.043251393915043	0.175475818548819
Smp_337800	5341.55489367507	-0.200772843741015	0.09936677189823	-2.02052295657389	0.043329171382284	0.175567551574969
Smp_134790	1119.20382509952	0.267549655351414	0.132457979079726	2.01988326569875	0.043395497479761	0.175642003783156
Smp_008710	879.643817401754	0.293842885418213	0.145495181556236	2.01960561356898	0.0434243124155033	0.175642003783156
Smp_210650	2664.43339967608	-0.259485916192158	0.128478395380418	-2.01968521963427	0.0434160491889864	0.175642003783156
Smp_332300	2031.22002939476	-0.243093720579481	0.120387906728249	-2.01925365417487	0.0434608622424497	0.17568631238644
Smp_162600	7170.84505493998	-0.201972917957363	0.100047639957851	-2.01876743961629	0.0435113967736353	0.175725562414897
Smp_038930	4237.12209139785	-0.213995870169568	0.106008470269408	-2.01866765576113	0.0435217739081185	0.175725562414897
Smp_016670	813.472806237337	-0.321147414195156	0.159113366454609	-2.01835597694284	0.0435542007623057	0.175753106427082
Smp_001170	6566.53274374932	-0.236023186076241	0.116972431171295	-2.01776763732137	0.0436154668414525	0.17589692385413
Smp_043570	660.0658241469	0.351594227848749	0.174328708753529	2.01684639531084	0.0437115455491982	0.176180885877684
Smp_156480	1857.81871682341	0.235477264783659	0.116833009550334	2.01550285908034	0.0438519867931994	0.176643214406409
Smp_152630	475.408013586353	-0.367192747922701	0.182222039089012	-2.01508417839257	0.0438958297126649	0.176716114456148
Smp_041700	373.126347105113	0.426321773299487	0.211641907097676	2.01435424177468	0.0439723548801222	0.17681655748509
Smp_154250	19434.3929928645	0.182624757509971	0.090672714545951	2.01410929875074	0.0439980594674438	0.17681655748509
Smp_180370	1635.20501628295	-0.240650075752734	0.119475022498881	-2.0142291729218	0.0439854781570332	0.17681655748509
Smp_022320	2747.72507290371	-0.212742875307745	0.10567847710362	-2.01311450674243	0.0441025844389141	0.177132907892748
Smp_085740	4427.18966920352	-0.210070909001124	0.104390883187182	-2.01234918785436	0.0441831407592568	0.177249022893944
Smp_064870	4784.97864447569	-0.190954978176493	0.0948879505711083	-2.01242599326026	0.044175050734689	0.177249022893944
Smp_128630	4467.93500138004	0.208185818530418	0.103539031800761	2.01069891141176	0.0443572690944141	0.177843630294426
Smp_014290	1716.5409219955	-0.259378998765073	0.129038603870409	-2.01008838429128	0.0444218352328729	0.177964735999045
Smp_134090	1007.99692263009	0.27570443654923	0.137171635001966	2.00992309047915	0.044439329472955	0.177964735999045
Smp_129550	2936.81986775094	-0.210869519194153	0.105016931502654	-2.00795734722856	0.0446478243420008	0.178237034136639
Smp_016490	1171.02105398862	-0.282068102808694	0.140406181974814	-2.00894361516996	0.0445431137617142	0.178237034136639
Smp_027870	2402.38573343385	-0.239186045741934	0.119124955849902	-2.00785842089469	0.0446583386509229	0.178237034136639
Smp_246290	1417.6973145074	0.249401517131611	0.124230597172206	2.00756917223779	0.0446890932035484	0.178237034136639
Smp_194920	713.762033495834	-0.320069615831686	0.159428259133096	-2.00760904981395	0.0446848521327117	0.178237034136639
Smp_054120	2640.23028566446	-0.219585408131217	0.109377453160216	-2.00759298911054	0.0446865601841778	0.178237034136639
Smp_039870	1961.44016095287	-0.228246406797882	0.113652440753659	-2.00828425051253	0.0446130945301622	0.178237034136639
Smp_080210	2583.98466940282	0.258587641232746	0.128881536176089	2.00639788215622	0.0448138141028614	0.178630673636493
Smp_245790	2325.55701272849	0.259483825964798	0.129359120673683	2.00591828866372	0.0448649666556468	0.17873077836585
Smp_141680	1051.21169627664	0.298117808844043	0.1486957412936	2.00488464733774	0.0449753803724721	0.179066711645388
Smp_151590	638.401338117294	0.340207960767938	0.169731362307289	2.00439068032701	0.0450282268643619	0.179167067671352
Smp_157100	2395.06774975627	0.222948881547963	0.111242986456179	2.00416123883717	0.0450527912005759	0.179167067671352
Smp_340630	34945.3291138351	-0.210059263757076	0.104833152506302	-2.00374842056237	0.045097016573506	0.179239097718903
Smp_095010	3997.3696590032	-0.214295153989095	0.106972901420319	-2.00326579109119	0.0451487672515256	0.179340936582449
Smp_171070	3725.49144201354	-0.219925909590734	0.109824755633388	-2.00251672150204	0.0452291865287656	0.179502490616288
Smp_172990	3280.72474351935	0.22085741207933	0.110296356723991	2.00239988553756	0.0452417407876135	0.179502490616288
Smp_166980	1547.25487452367	-0.24988689710244	0.124883887031087	-2.00095387037589	0.0453973613318427	0.179939185141196
Smp_336730	944.463250808049	0.281148890695791	0.140511910687525	2.0008900976446	0.0454042349453019	0.179939185141196
Smp_078110	1632.77470266775	0.242571292520276	0.121272742423678	2.00021280687156	0.0454772894886385	0.180124705741497
Smp_328200	1032.78116355427	0.278305214578777	0.139200721162272	1.99930871230435	0.045574962098114	0.180407462422984
Smp_133280	3169.91168449887	-0.214285738185838	0.107251590304951	-1.99797259487299	0.0457196313169453	0.180875820956492
Smp_167590	1743.53957031088	-0.260041594384824	0.130178005571396	-1.99758471673777	0.0457617015355212	0.180937971969941
Smp_074330	2100.35032897977	0.226831095018408	0.113683389186024	1.99528793645689	0.046011484860966	0.181820859001537
Smp_122490	568.160032116239	-0.347227844570415	0.1740628422642	-1.99484186316674	0.0460601299063332	0.181908361149063
Smp_303520	671.93108099633	0.388722368543782	0.19491794886659	1.99428719009269	0.0461206783486749	0.182042746512539
Smp_304900	1996.32828693323	0.225174379861833	0.113020237847855	1.99233680754554	0.0463341157455585	0.182780097975583
Smp_125320	16063.8755366607	0.21567080083639	0.108280420816446	1.991780224072	0.0463951769844794	0.182915849983611
Smp_173120	1039.91201099538	-0.276302608665602	0.138807947256767	-1.99053882811549	0.046531611192419	0.183348438131323
Smp_336330	3720.67627202012	0.199324016993679	0.100166279418213	1.98993132370889	0.0465985012468617	0.18350666239728
Smp_318470	728.723631095589	0.306200658356617	0.153957117012895	1.98886978593507	0.0467155774894125	0.183756861826549
Smp_157830	2215.97355558624	0.291670106203311	0.146638241216831	1.98904531166618	0.0466962018178903	0.183756861826549
Smp_033870	4931.47645347518	0.20098824212971	0.101072843861445	1.98854840183615	0.0467510714908166	0.183791153902042
Smp_160940	1698.51222150166	-0.319053757350126	0.160577488879437	-1.98691460164553	0.0469318612310143	0.184240642911521
Smp_157410	17155.6265675972	-0.184317987410258	0.0927718605441545	-1.98678765661418	0.0469459330495703	0.184240642911521
Smp_307880	1779.79826774503	0.235147330193487	0.118351541808936	1.98685481067161	0.0469384886003382	0.184240642911521
Smp_343910	3230.89677706427	-0.204910266142445	0.103172857682818	-1.98608694907334	0.047023670157721	0.184418870637422
Smp_135870	5007.94686962009	0.191378207755093	0.096368787226676	1.98589411844457	0.0470450819472794	0.184418870637422
Smp_345490	1576.7112232513	0.245653187773908	0.123757710791186	1.98495258358806	0.0471497471996093	0.184723667110798
Smp_155330	4481.75255279263	0.198965057613721	0.100324953109833	1.98320608628543	0.0473444143417603	0.185274834687482
Smp_090070	742.401177550431	-0.312293997497145	0.157466767430774	-1.98323749571119	0.0473409074421595	0.185274834687482
Smp_015670	1108.21982361722	0.328143356966302	0.16555924552149	1.98202979201006	0.0474759063664876	0.18568354490004
Smp_246660	540.6935701776	0.367093641956923	0.185250676072885	1.98160487043239	0.047523481648028	0.185763768810971
Smp_094950	1906.87232228435	0.235185212375175	0.11873557275684	1.98074769771662	0.0476195748367255	0.186033444325147
Smp_016410	14841.7307056416	-0.175826833439558	0.0888151031913989	-1.97969519959513	0.0477377883081697	0.186385915342419
Smp_123060	4990.73414561849	0.189104253234024	0.095533196189893	1.97946117973629	0.0477641062190144	0.186385915342419
Smp_180150	6407.81206801487	0.186782536611928	0.0944068650379999	1.97848468473925	0.0478740546511273	0.186708813139397
Smp_166560	475.690662453633	0.405268971167737	0.204877470001341	1.97810413787853	0.0479169598756128	0.186770024182968
Smp_146110	1373.26929095559	-0.268431596597016	0.135729700981693	-1.97769238903151	0.0479634193988958	0.186845011778673
Smp_243700	3265.35866216997	0.289126603029396	0.146298753343431	1.97627523421667	0.0481236129669098	0.18736272229431
Smp_341220	1010.64512510174	0.310442997564283	0.157126120375057	1.9757567794792	0.0481823307000475	0.187484987485899
Smp_205570	2589.53997834132	-0.223588758846143	0.113181973090318	-1.975480306106	0.0482136673663766	0.187500630483178
Smp_000070	1904.41032447481	-0.231985420857143	0.117449467106085	-1.97519347318625	0.0482461963217934	0.187520889893992
Smp_124850	4169.60243336915	0.192279532123401	0.0973923425018307	1.9742777222941	0.0483501726005312	0.187818667079822
Smp_145230	616.792496467758	0.366531120765875	0.18576868339698	1.97305118421178	0.0484897311265503	0.188254250256019
Smp_144770	2378.5876314952	-0.214157820571502	0.108580384202574	-1.97234355122521	0.0485704011326147	0.188460844191219
Smp_049140	3545.06966877478	-0.209649285649726	0.106315252427566	-1.97195868760753	0.0486143227963715	0.188524695861183
Smp_006320	9290.9588794836	-0.193220988779758	0.098029912433308	-1.9710411239142	0.0487191721725275	0.188824617612777
Smp_305870	6453.76420295108	0.200136822292343	0.101584583068124	1.97014956647632	0.0488212316340135	0.189015781180985
Smp_077070	2666.98173735436	0.219181612212912	0.111252407353478	1.97012916328645	0.0488235693522562	0.189015781180985
Smp_019350	679.864258704461	-0.367589899282387	0.186681044058045	-1.96907994133615	0.0489439118592237	0.189374865277177
Smp_079710	1132.1246250267	-0.284105209973782	0.144355224568619	-1.96809786984005	0.0490567779112875	0.189500063990205
Smp_343120	11190.8780215062	-0.17930603121549	0.0911182969995939	-1.96783782313544	0.0490867007247354	0.189500063990205
Smp_071000	1926.27864359582	-0.275840082130734	0.140159034463689	-1.96805067319578	0.0490622075536721	0.189500063990205
Smp_165680	1459.89777184702	-0.248780079473572	0.126377909371071	-1.96854086850815	0.0490058386043086	0.189500063990205
Smp_213680	3826.64075075245	-0.196816720676253	0.100041205711872	-1.96735654349372	0.049142120573696	0.189607372466469
Smp_121950	1868.96388160149	0.240471449437292	0.122248473891926	1.96707117710019	0.0491750055996817	0.189627662042817
Smp_303490	2583.63720122575	0.208888752299961	0.106295531089947	1.96516965631603	0.0493946046950769	0.190367527583946
Smp_141150	3723.83840785146	0.195713493865473	0.0997381005245881	1.96227412429239	0.0497305780850457	0.191371624409093
Smp_159190	1016.75671500916	-0.286516314585671	0.146017623693125	-1.96220365281264	0.0497387788382608	0.191371624409093
Smp_198730	236.554719845942	0.479837719355027	0.244534268471988	1.96225143556922	0.0497332182438359	0.191371624409093
Smp_031050	9958.70864371854	0.181755965474869	0.0926567521957068	1.96160518437954	0.0498084682222604	0.191532395449633
Smp_307810	620.56304264705	0.326391375590144	0.166440411046887	1.9610103912697	0.0498778107365952	0.191691653357217
Smp_082740	6999.88955196754	0.224443072297434	0.114524919203081	1.95977498922694	0.0500220957805556	0.191923792866257
Smp_028990	2803.47989967912	-0.27121112931426	0.138380649629566	-1.95989200831382	0.0500084139045904	0.191923792866257
Smp_136740	3289.56193416497	-0.197685903585476	0.100862878925726	-1.95994706566972	0.0500019776819059	0.191923792866257
Smp_341260	387.21928746889	-0.388041506675476	0.19812186116935	-1.95860014833894	0.0501596322134748	0.19234397514709
Smp_127580	3851.93606184604	-0.205013865637458	0.104716947915305	-1.95779068927098	0.0502545784008926	0.192385625289307
Smp_024380	1452.15508668913	-0.260080610318158	0.132811600264541	-1.95826727334146	0.0501986588498558	0.192385625289307
Smp_266840	312.234363447055	0.441328148327856	0.225413845738761	1.95785732185824	0.0502467569897949	0.192385625289307
Smp_305800	574.781923719601	-0.353112182607556	0.180426894065751	-1.95709284048794	0.0503365540310139	0.192592032814314
Smp_085520	5438.86290701533	0.186289616883959	0.0952440761457818	1.95591814653986	0.0504747972872597	0.192798557918615
Smp_244900	4730.79943124514	-0.188761078910837	0.0965027977685071	-1.95601664693329	0.0504631931120841	0.192798557918615
Smp_333050	836.071787944032	-0.294541407068189	0.150581049115614	-1.95603237457886	0.0504613404700772	0.192798557918615
Smp_160000	16162.2204891976	-0.178821210635548	0.0914736431604596	-1.95489328354252	0.0505956674866183	0.192958884346412
Smp_123320	2695.04766211839	0.206182207298065	0.10547228723846	1.95484721813145	0.0506011060348982	0.192958884346412
Smp_175930	817.525903421518	0.294789604090684	0.150789952159855	1.95496848343166	0.0505867903324849	0.192958884346412
Smp_146340	1819.95841422391	-0.2838646405054	0.145284441619691	-1.95385436555188	0.0507184427194161	0.193298939936742
Smp_032640	1288.14283753447	0.255039724605501	0.130631289221713	1.95236322113178	0.0508950963807564	0.19385924439176
Smp_176540	5152.80954397048	0.20960754460988	0.107373379095696	1.95213698567752	0.0509219431291292	0.19385924439176
Smp_137000	3041.26883669402	-0.200269560351908	0.102611657247643	-1.95172328099699	0.050971067017036	0.193938694016039
Smp_332870	2873.19124113734	-0.212976845664373	0.109176071920272	-1.95076486924629	0.0510850226881034	0.194264595972932
Smp_300990	1630.72336127198	-0.283608891153346	0.145471796718405	-1.94957990174782	0.051226210820102	0.19469363846577
Smp_097810	3143.34875249753	0.199309026897699	0.102271009934922	1.94883209840721	0.0513154791455734	0.194924985531387
Smp_161360	978.117884333464	0.271627401535822	0.139428035331726	1.94815483765204	0.0513964388589166	0.195124533367037
Smp_161560	6639.10611412571	0.191989548833129	0.0985884754401443	1.94738328162596	0.0514888008784978	0.195367125058048
Smp_074200	2428.26944702404	-0.243342734821243	0.12498012290891	-1.94705149232891	0.0515285616586887	0.195409970842674
Smp_315860	270.111168491535	0.53221412838869	0.273525097493824	1.94575976122523	0.0516836042633358	0.19588970715822
Smp_057320	5217.97899842176	-0.182510626967296	0.0938240158311537	-1.94524424637444	0.0517455888508931	0.19601640279941
Smp_334090	21546.5195256365	0.197135473982226	0.101358274178493	1.94493716058216	0.0517825418532297	0.196048189343943
Smp_320870	210.979405075371	0.523510999404209	0.269223790111175	1.94451983306537	0.0518327961238029	0.196067101323507
Smp_165460	2402.25950516125	-0.210165109024348	0.108086199221288	-1.94442130945941	0.0518446662153503	0.196067101323507
Smp_120630	1304.01836700531	-0.253404399946609	0.130405731959535	-1.94319985892369	0.0519920151415346	0.196516074852144
Smp_088390	1454.60664578573	-0.259947933563696	0.133950716321792	-1.94062369132255	0.0523039383061107	0.197586258961554
Smp_053800	505.438318874479	-0.348177746240114	0.179466673800705	-1.9400690884078	0.0523712941060285	0.197731882697348
Smp_146140	5018.11488557851	-0.191186887176046	0.0985608067403516	-1.93978614318477	0.0524056853638851	0.197752954556189
Smp_095130	655.770912905459	-0.31331809697368	0.161565698589972	-1.93926123990484	0.0524695360048444	0.19788510721827
Smp_315070	645.748856008175	-0.325880371491485	0.168242841784591	-1.93696425972598	0.0527497123786483	0.198832523760045
Smp_075030	678.491906904282	-0.322897364970981	0.166764958998309	-1.93624228321403	0.052838034022781	0.198946936660652
Smp_061560	268.125706764995	-0.466300568490199	0.240817876974537	-1.93632040257337	0.0528284714784638	0.198946936660652
Smp_148080	1326.74957574357	0.242383032940405	0.125230721795152	1.93549178241491	0.0529299761055166	0.199074715610009
Smp_126310	1322.90067368972	0.250095103462327	0.129201707802825	1.93569502845889	0.0529050637217233	0.199074715610009
Smp_196620	1068.93001480321	-0.275125173079823	0.142175623064104	-1.93510791196446	0.0529770548230564	0.199142663913176
Smp_104630	2306.81581683041	-0.249505789333898	0.128954925196636	-1.93482946815286	0.0530112256759393	0.199162043261985
Smp_129110	4090.23841613192	0.201907097070674	0.104450351576427	1.93304372865551	0.0532308111413428	0.199768336617921
Smp_192400	1026.29688988411	0.278508801863539	0.144076337637138	1.93306414107342	0.0532282968189855	0.199768336617921
Smp_331590	232.486557724645	0.483043052406934	0.250070690927402	1.93162601588991	0.053405682388137	0.200315084105012
Smp_165850	5227.14350932395	0.201307078928237	0.104230539470196	1.93136368622364	0.0534380926292434	0.200327180670195
Smp_334110	6474.32950218539	0.238478707522728	0.123502838591492	1.93095729816819	0.0534883333941724	0.200406070096943
Smp_318910	2355.42417355526	0.263409306591646	0.136482552598067	1.92998520014035	0.0536086715546793	0.200747365821778
Smp_023230	733.929664687209	-0.326488061063382	0.169238957663175	-1.92915428912751	0.0537117109846975	0.201023546455269
Smp_120350	967.047417810765	-0.302700943909238	0.156933956905479	-1.9288428704538	0.0537503718989668	0.201058611833519
Smp_266930	249.868021141792	0.513436761445765	0.266746297441533	1.92481307658377	0.0542527474591448	0.202827265010659
Smp_131600	1053.97161095503	0.30334396192329	0.157690439040707	1.92366743201839	0.0543962827901244	0.203142592530693
Smp_145510	1847.22175728997	0.229148041848956	0.119106494560331	1.92389208241609	0.0543681118830404	0.203142592530693
Smp_063230	2890.08613026854	-0.21714397946251	0.112977647750198	-1.92200832453718	0.0546047102941964	0.203699310575741
Smp_267010	1469.66275072745	0.240779035076004	0.125259750635352	1.92223786056341	0.054575834893202	0.203699310575741
Smp_166180	1175.50742044548	0.265434901950123	0.138165239476992	1.92114096827028	0.0547139379164565	0.203774536005728
Smp_328230	10590.5459642014	-0.172201063771646	0.0896224960160243	-1.92140446234455	0.0546807364146174	0.203774536005728
Smp_046130	2402.47067246983	0.213557241444013	0.111152275851803	1.92130336340341	0.0546934733729445	0.203774536005728
Smp_340170	5728.09350276207	0.21396542655806	0.111511862753023	1.91876829312727	0.0550136642195981	0.204779713233905
Smp_154970	1044.59183916135	0.274235641322565	0.142968306714259	1.91815688123565	0.055091121781576	0.204956888839424
Smp_214170	4012.47617142616	0.205521878979402	0.107175102433924	1.91762708233577	0.0551583135907047	0.204984658628369
Smp_341050	2694.0475714022	-0.20455071038767	0.106667305937097	-1.9176514170921	0.0551552258361918	0.204984658628369
Smp_122950	578.729109232948	0.350558029296822	0.182881723626641	1.91685654719931	0.0552561587166658	0.205237160947616
Smp_303380	267.578702096909	-0.450632576049359	0.235175329080399	-1.91615582217513	0.0553452646809923	0.205456947955831
Smp_194980	859.392687217252	0.3956793030011	0.206522036358747	1.91591807817434	0.0553755240036579	0.20545816041141
Smp_098850	550.73273621226	-0.346703849308814	0.181184152906256	-1.91354400342174	0.0556784458553098	0.205880402392738
Smp_004060	398.239863355404	-0.37581345986951	0.196421345819768	-1.91330254001186	0.0557093327599242	0.205880402392738
Smp_000020	4378.51578347718	-0.198478768827169	0.103717572732183	-1.9136464882347	0.0556653407760157	0.205880402392738
Smp_019340	5713.93963104323	-0.178715381776919	0.0934143663368528	-1.91314664740614	0.0557292814169155	0.205880402392738
Smp_083780	3482.13290709774	-0.225782214588138	0.118005041514812	-1.91332685188537	0.055706222249185	0.205880402392738
Smp_194910	4177.03736005562	0.189854313317111	0.0991592137913318	1.91464117209154	0.0555382806496019	0.205880402392738
Smp_347290	678.763665930741	-0.301964607724	0.157825542699356	-1.91328097188436	0.0557120923513148	0.205880402392738
Smp_194580	3757.6011943371	-0.192820771150124	0.100731636149564	-1.91420271248079	0.0555942593171744	0.205880402392738
Smp_129120	1339.26817438929	0.243576484937185	0.127344647126755	1.91273438211138	0.0557820652536361	0.205913823005758
Smp_008070	9586.88537032091	-0.22782411245009	0.119117027034564	-1.91260744262852	0.0557983261641478	0.205913823005758
Smp_076030	2676.08485601317	0.215294041317554	0.112608230724856	1.91188548058798	0.0558908843980533	0.206144562336506
Smp_341180	9144.80382910285	0.172973016779273	0.0905181679727925	1.91092043346772	0.0560148067341634	0.206379835439237
Smp_161110	4978.66374391073	0.212674006686875	0.111289203534117	1.91100304372002	0.0560041897493716	0.206379835439237
Smp_083990	5805.89689107344	-0.21539964777052	0.112773223390916	-1.91002474961508	0.0561300267500398	0.206693403225468
Smp_004730	1836.14147959132	0.229063065553598	0.119950999018022	1.90963866436146	0.0561797532653786	0.206765590570273
Smp_084620	2949.46548360524	0.198717066094643	0.104173021873046	1.90756745385399	0.0564471450130095	0.207315597703928
Smp_246530	3955.77084621408	-0.192882470983468	0.101120242442046	-1.9074565717543	0.0564614896347612	0.207315597703928
Smp_345140	3611.49390419277	0.189588112819294	0.09936024164611	1.90808828237906	0.0563798069296604	0.207315597703928
Smp_214000	4736.40867463279	0.187083633163931	0.0980875932037166	1.90731189392506	0.0564802109129292	0.207315597703928
Smp_022890	239.248098557049	0.461022690388108	0.241625284234693	1.90800682076099	0.0563903347139363	0.207315597703928
Smp_332730	2010.72596849805	-0.261604908977322	0.137257821236102	-1.90593808514072	0.0566582390702865	0.207857911800345
Smp_009420	556.730893047501	-0.339120977167094	0.178006294480692	-1.90510666016856	0.0567662078414509	0.20814276208532
Smp_007550	2819.54500074205	-0.205158888650394	0.107703796773281	-1.90484360623105	0.0568004036343763	0.208156951706545
Smp_136460	4171.10652418181	0.245130683050819	0.128718765565415	1.90438963560634	0.0568594580268919	0.208262177105969
Smp_082490	536.286993509603	-0.357802258112492	0.187919126949058	-1.90402256503398	0.056907245443343	0.20832604411899
Smp_033950	8558.65348275504	-0.173042738105417	0.0909358237425356	-1.90291054706172	0.0570522185065674	0.20851862432674
Smp_004710	6135.01481508009	0.226530546849314	0.119018599539662	1.90332055431239	0.056998730411332	0.20851862432674
Smp_046870	2423.27064542018	-0.209448580171596	0.110072485150105	-1.90282412435744	0.0570634982333213	0.20851862432674
Smp_129950	12885.8904250124	-0.16870670677211	0.0886784388017254	-1.90245463329951	0.0571117444251562	0.20851862432674
Smp_127860	238.037679259266	0.628245544858146	0.330216791883068	1.90252452419383	0.0571026158399393	0.20851862432674
Smp_152870	5375.77227232999	-0.195699415531569	0.102952352730328	-1.90087365991704	0.0573185629377144	0.208844451850124
Smp_198940	1819.3956925114	-0.227026073480207	0.119426289169245	-1.90097234921599	0.0573056344783416	0.208844451850124
Smp_167000	271.287603883593	0.439689741870366	0.23131312633229	1.90084215644008	0.0573226904553662	0.208844451850124
Smp_003270	5356.5777368934	0.182574084331147	0.0960418428762552	1.90098480894816	0.0573040024055045	0.208844451850124
Smp_333200	13123.6296495196	-0.162944652248014	0.0857854783034501	-1.89944330288196	0.0575062145485227	0.209401939873241
Smp_133370	1848.77887236244	0.259578719012036	0.136720964492613	1.89860216372348	0.05761680371893	0.20969339381057
Smp_047540	1695.88708381211	0.225156682995642	0.118687202670415	1.89705948012681	0.0578200882777604	0.210321720158213
Smp_316720	281.468833661522	0.430869063039213	0.227233954328681	1.89614736192103	0.0579405613260579	0.210643206204218
Smp_248030	5885.95724358777	-0.191601530253123	0.101059609651838	-1.89592588882158	0.0579698450640688	0.210643206204218
Smp_147230	322.472310844043	-0.412007352948295	0.217345838733286	-1.89563027914183	0.0580089504935814	0.210673775760816
Smp_129450	2588.02545866443	-0.218764474326061	0.115552686128256	-1.89320111592427	0.0583311290736985	0.211731819123145
Smp_035480	6568.24637107032	-0.186127381815162	0.0983453940901472	-1.89258870267529	0.0584125873072371	0.211904706922814
Smp_345160	1310.12925836821	-0.248986304974472	0.13157317094373	-1.8923789948101	0.0584405026522272	0.211904706922814
Smp_319390	264.588304937067	-0.524154733147339	0.277040715077196	-1.89197726045894	0.0584940106259064	0.211915890580738
Smp_009070	2200.03271919029	-0.213947176377903	0.113127873018824	-1.89119772756891	0.0585979545924009	0.211915890580738
Smp_900110	1683.10655292744	-0.258643542761297	0.136754127303762	-1.8913033768026	0.0585838582013084	0.211915890580738
Smp_157840	321.953065824493	0.407550962256331	0.215455548319531	1.89157794002089	0.0585472374040114	0.211915890580738
Smp_212060	1216.11964366132	0.24643621437204	0.130296990337045	1.89134233825795	0.0585786604275793	0.211915890580738
Smp_042160	61307.3166535316	-0.179827250713651	0.0951286525240843	-1.89035843504798	0.0587100384305897	0.212209428008198
Smp_031990	1022.13918675489	-0.257780729214606	0.136421709619032	-1.8895872946797	0.0588131777214545	0.212467999132884
Smp_181270	1175.74904425732	0.262049828667771	0.138697601425355	1.88936092603449	0.0588434828600833	0.212467999132884
Smp_317540	1739.69953275292	0.221368736562176	0.117209508080696	1.88865852427065	0.0589375995488979	0.212695942851543
Smp_093630	6386.27908535069	-0.17785860906766	0.0942045283166454	-1.88800487880829	0.059025295478319	0.212900487736827
Smp_018530	7703.39855916449	-0.185988149401882	0.0985624065053414	-1.88700901283089	0.0591591134164792	0.213271089543442
Smp_079430	10765.2345484241	-0.178716042002883	0.0947306704022767	-1.88657001205586	0.0592181833770785	0.213371974120875
Smp_083730	28595.4939764656	-0.177878055277757	0.0943051239607639	-1.88619714186224	0.0592683935430288	0.213440846421485
Smp_213640	1060.8050411739	0.28313734630004	0.15013235194458	1.88591827565959	0.0593059683546292	0.213464167166321
Smp_141310	279.869437588079	0.46227290019081	0.245212776421692	1.88519092249843	0.0594040659416343	0.213593247052581
Smp_148650	11746.2842825166	0.169069217281601	0.089679694851526	1.88525638453067	0.0593952316153282	0.213593247052581
Smp_050080	1701.94480501498	-0.270412229738316	0.143525029804794	-1.88407715438972	0.0595545399380082	0.214022179128004
Smp_134870	3652.05579015285	0.208782249496507	0.110878315903163	1.88298539525843	0.0597023472232471	0.214216890402702
Smp_248170	2631.63213228228	-0.210480457598348	0.111776896916236	-1.883040801858	0.0596948387046018	0.214216890402702
Smp_091850	410.403643377525	-0.371665724037886	0.197367732209726	-1.88311290744806	0.0596850683671902	0.214216890402702
Smp_328080	334.265130827902	-0.415342733225658	0.220684590707681	-1.88206495022492	0.0598271975344477	0.214328749413596
Smp_089320	1070.7939283771	0.271973385218355	0.144500904833463	1.88215697010205	0.0598147061092528	0.214328749413596
Smp_044440	2595.6885509916	-0.251747358922494	0.133730121353575	-1.88250303203486	0.0597677485922593	0.214328749413596
Smp_080870	2925.18832926308	0.211869584909464	0.112587114172191	1.88182800906888	0.0598593715514274	0.214332147276472
Smp_069890	293.881291758139	0.433409391300015	0.23044733018723	1.88073079843402	0.0600085478963322	0.214754261084684
Smp_311640	426.33520454251	-0.425835500489347	0.226452875890343	-1.88045967098052	0.0600454577464082	0.214774373096064
Smp_152370	10828.0455111193	-0.175700510074882	0.0934532461219898	-1.88008996333343	0.0600958181144858	0.214842549759287
Smp_151380	8764.56436583853	-0.166700198109141	0.0887038687770446	-1.87928892400554	0.0602050532272535	0.215121023087906
Smp_039130	7786.20188858914	-0.17455124145235	0.0929272247002762	-1.87836494649809	0.060331257415862	0.215347764379863
Smp_084320	1582.54997858704	0.22729116192022	0.120992927109616	1.87854916274818	0.0603060782087921	0.215347764379863
Smp_121600	516.901208614482	-0.350297677738666	0.186558308678745	-1.87768467788739	0.0604243140088078	0.215567822950341
Smp_300440	647.156112643054	-0.321264560661717	0.171130328612711	-1.87730931896227	0.0604757117319439	0.215639109261331
Smp_055440	902.769892560018	0.27295968674814	0.145603979423446	1.87467188622859	0.0608378768665204	0.216592939217736
Smp_072870	638.2690110077	-0.333559590244006	0.177890519468744	-1.87508356960312	0.0607812275476873	0.216592939217736
Smp_210940	4343.55101805373	-0.214618503886364	0.114471298530466	-1.8748673828422	0.0608109702797594	0.216592939217736
Smp_150210	4858.89939109463	-0.185384709432616	0.098919205290692	-1.87410229275326	0.0609163273863899	0.216753168522241
Smp_039180	2951.95172900287	-0.207530712901356	0.110748803603687	-1.87388672516954	0.0609460395174717	0.216753168522241
Smp_142560	449.319356045545	0.351379828184581	0.187753144272417	1.8714990342572	0.0612759436037088	0.21781360792121
Smp_106130	11202.8006700799	-0.171294886055558	0.0915587604917619	-1.87087379881001	0.0613625754666026	0.218008653210539
Smp_102810	781.540507012348	-0.362527422995087	0.19393652448155	-1.86930968245528	0.0615797418181107	0.218553954415466
Smp_186670	4551.27812572568	-0.216388899042211	0.115757320549576	-1.86933230671608	0.0615765960723925	0.218553954415466
Smp_243970	709.577294934399	0.29360028171048	0.157157170100719	1.86819526924745	0.0617348579605958	0.218991248083478
Smp_163500	1118.30722593767	0.249864737487546	0.133878907351198	1.86634879557306	0.0619925820408502	0.219621559504111
Smp_346190	2171.78371702757	0.212999973281694	0.114130150716832	1.86629012529885	0.0620007855965323	0.219621559504111
Smp_247280	3110.95087891263	0.246790387186543	0.132239736910008	1.86623471093632	0.0620085347201293	0.219621559504111
Smp_016130	933.446953831123	-0.274395617704695	0.147104639060988	-1.86530907153059	0.0621380943333565	0.219642584921754
Smp_157560	1797.44991161264	0.241101476516982	0.129289324114349	1.86482123074401	0.0622064663589584	0.219642584921754
Smp_344920	3258.8169511759	0.191213766675015	0.102527461298216	1.8650005008789	0.0621813340008476	0.219642584921754
Smp_129410	223.214354970045	-0.466961662355323	0.250364284351196	-1.86512890033587	0.0621633385023637	0.219642584921754
Smp_207070	2077.06750323176	-0.219778730997284	0.117854407586465	-1.86483251240342	0.0622048845052974	0.219642584921754
Smp_059670	2179.58799194155	-0.232314380776014	0.124548558312333	-1.86525146436007	0.0621461648738602	0.219642584921754
Smp_092020	904.750509101795	0.268143759158035	0.14384978623167	1.86405392863212	0.062314131468865	0.219683717720744
Smp_196040	7251.3471034967	0.177519304239249	0.0952215736102427	1.86427610371011	0.0622829408067336	0.219683717720744
Smp_311790	501.99182157894	-0.342950675316882	0.183937160810646	-1.86449912462187	0.0622516443901034	0.219683717720744
Smp_018930	655.226707525191	0.331602533255314	0.177927660614252	1.86369298686071	0.0623648308231649	0.21974958869107
Smp_159630	1341.46961063523	0.270236738092857	0.145057156430546	1.86296729332516	0.062466867966208	0.219996193801976
Smp_045230	2573.01161118255	0.209567833909855	0.112570972035632	1.86165074459444	0.062652335598562	0.220536221306938
Smp_247410	2936.83311573611	0.203113369184547	0.109144801223742	1.86095321909262	0.0627507832784382	0.220769541990364
Smp_041430	2505.64540163114	-0.219206921894179	0.117855955901684	-1.85995625097676	0.0628917158595806	0.221152017243935
Smp_122940	1481.61448459606	-0.250244841148524	0.134660584974995	-1.85833769543621	0.063121073967085	0.221844880547912
Smp_150500	5790.55945841607	0.174065289199506	0.093770036407809	1.85629968663434	0.0634108537438136	0.222521523567248
Smp_177060	3408.36518203015	0.189910776772938	0.102300275122993	1.8564053375674	0.063395804512723	0.222521523567248
Smp_196810	1765.75134261066	0.247264797976136	0.13318386656364	1.85656719808465	0.0633727543465556	0.222521523567248
Smp_001180	5715.93466453622	0.175092799643801	0.0943784000619526	1.855221104923	0.0635646590672784	0.222720012732607
Smp_042030	2657.49897920752	0.197298857633449	0.106347557131348	1.85522698363225	0.0635638199310849	0.222720012732607
Smp_022340	1421.97153993198	0.272396435909703	0.146826994288902	1.85522040568185	0.0635647588786681	0.222720012732607
Smp_166600	3395.84096566814	-0.190796535075015	0.102865709741384	-1.85481182752443	0.0636231024682806	0.222788012379949
Smp_345630	21423.9610351191	-0.177652204949844	0.0957884887797061	-1.85463000004529	0.0636490810426981	0.222788012379949
Smp_049630	4210.7078490818	-0.186787089931939	0.100823826334171	-1.85260862162531	0.0639384758095016	0.223231789397975
Smp_161530	3683.18819172065	0.19818771962514	0.106965459805897	1.8528197792519	0.0639081942600629	0.223231789397975
Smp_315710	3825.27939981772	0.19369756593154	0.10454572641963	1.85275450814765	0.0639175533492678	0.223231789397975
Smp_010710	2049.80320173282	-0.214091454752287	0.115516877275829	-1.85333485288979	0.0638343786091415	0.223231789397975
Smp_047060	1476.20064337568	-0.261077481379791	0.140918042538961	-1.85269023523094	0.0639267704164591	0.223231789397975
Smp_074460	216.770370908383	0.4658624661113	0.251496028985696	1.85236509693676	0.0639734137444157	0.223240219594138
Smp_047500	1915.07793177057	-0.210693055869564	0.113796844283168	-1.85148417073222	0.0640999299187518	0.223472505981752
Smp_204070	915.354206252077	-0.270185042940862	0.145931728677907	-1.85144824493376	0.0641050938633551	0.223472505981752
Smp_149030	7964.53661406293	-0.16630312098576	0.0898727934010683	-1.85042786245234	0.0642519062853467	0.223870601392193
Smp_098320	718.335927516707	0.297097197437195	0.160653430037054	1.84930503736317	0.0644137787909216	0.224320739533681
Smp_140330	3121.10067736209	0.212981860958934	0.11527053366263	1.84766960116869	0.0646501541545486	0.224866315691342
Smp_311010	1091.18588581843	0.249553285033412	0.135073180311611	1.84754134357167	0.0646687219077373	0.224866315691342
Smp_042990	2687.67648645427	0.214492461856902	0.116076976804306	1.84784672862831	0.0646245187825422	0.224866315691342
Smp_142620	3726.46287123235	0.234378941672415	0.126907331581141	1.84685107434128	0.0647687272381315	0.224986105142983
Smp_126560	321.620725069554	0.410181237048748	0.222080253985677	1.84699553286355	0.0647477877192735	0.224986105142983
Smp_193150	963.205413047748	-0.257856846151262	0.139637079243718	-1.84662159612496	0.0648020020001966	0.224987830920258
Smp_020590	958.137957789192	-0.275553537522161	0.14929586910387	-1.84568762133967	0.0649375756124406	0.225344549546912
Smp_093950	9389.69951013187	-0.165274729403304	0.0896502064075994	-1.84355101930132	0.065248599867424	0.226117286792769
Smp_161450	2854.51898599244	0.247763231129427	0.13449853387666	1.84212588783038	0.065456737887126	0.226117286792769
Smp_044060	597.166879666009	0.316324796040384	0.171637849814165	1.84297808661011	0.0653322100084208	0.226117286792769
Smp_343220	501.858335993868	0.324243215869996	0.175939506684736	1.84292443453877	0.0653400441714856	0.226117286792769
Smp_148940	10157.4422014808	0.177220899950112	0.0961764501777171	1.84266418257941	0.0653780566108746	0.226117286792769
Smp_135710	3732.57015914796	0.227914337077241	0.123718276447988	1.84220426941575	0.0654452761809774	0.226117286792769
Smp_158310	28300.887296016	-0.167545552561205	0.090932798995853	-1.84252056916059	0.0653990406145068	0.226117286792769
Smp_244340	639.445557727611	0.34334790311704	0.186309773397165	1.84288723482643	0.0653454764503056	0.226117286792769
Smp_306710	4256.70082338569	0.178428043066205	0.0968099600907474	1.84307526724472	0.0653180218678929	0.226117286792769
Smp_067430	248.039878727323	0.487724858337989	0.264799249310596	1.84186646906205	0.0654946843887387	0.226134564207396
Smp_129640	2272.29279114048	0.207023016823122	0.112466334751192	1.84075543389155	0.0656574063859351	0.226582422037737
Smp_344240	946.656749716609	0.278055781208062	0.151102197215577	1.84018357331601	0.0657412908056558	0.226686589401085
Smp_005020	2112.15404077183	-0.210676279537202	0.1144917915815	-1.84009942221257	0.0657536421179429	0.226686589401085
Smp_149980	223.768373959568	0.545722217110122	0.296616756246781	1.83982261830174	0.0657942836186453	0.226712832710031
Smp_073600	3846.89375680839	-0.193085173264446	0.104973812019013	-1.83936516689966	0.0658614939164821	0.226830554060579
Smp_138030	11294.4296916004	-0.169796563155333	0.0923418878094003	-1.83878158854413	0.0659473173395134	0.226898439207228
Smp_060290	271.940869792767	0.417211016860314	0.226874157673737	1.83895345833215	0.065922031895123	0.226898439207228
Smp_068530	840.851597493599	-0.270794914385522	0.147314722631579	-1.83820672875145	0.0660319486642374	0.226990642819372
Smp_305070	394.63554539929	0.359715152255692	0.195694087136393	1.83815033718919	0.0660402554939228	0.226990642819372
Smp_153560	3871.34927501889	0.181394014659441	0.09876069538677	1.83670248522511	0.0662538281917094	0.22761074910305
Smp_012810	827.255727211297	0.324770244791007	0.176879396162001	1.83611122515115	0.0663412084684926	0.227697768095008
[truncated: 8,283 more rows]
